# Supplementary material for: Matrix quality and disturbance frequency drive evolution of species behavior at habitat boundaries
Source: Ecol Evol. 2015 Nov 24;5(24):5792–800. doi: 10.1002/ece3.1841 (PMC4717347; doi:10.1002/ece3.1841)
Supplement: Supplementary file 6 — Data S1. Simulation data set. [file ECE3-5-5792-s006.xlsx]

## Sheet: Metadata
*===========================================================================================================================================================================================
Metadata
SIMULATION_ID	unique identifier for a simulation run
HABITAT_AMOUNT	proportion of the grid cells in habitat; larger values indicate more habitat
HABITAT_FRAGMENTATION	Hurst exponent (H), controlling spatial autocorrelation in the fractal surface used to assign habitat locations; larger values indicate less fragmented habitat
MATRIX_QUALITY	probability of mortality during dispersal across the matrix cell; larger values indicate lower matrix quality
DISTURBANCE_FREQUENCY	mean number of generations until habitat patch disturbance, for a Poisson distribution; larger values indicate less frequent disturbance
BOUNDARY_CROSSING_RATE	proportion of the population that crossed from habitat to matrix, averaged the population after 1000 generations
mean_BOUNDARY_CROSSING_PROBABILITY	the probability of an individual crossing from habitat to matrix when it encountered a habitat boundary, averaged for the population after 1000 generations
var_BOUNDARY_CROSSING_PROBABILITY	within-population variance in the probability of boundary crossing, after 1000 generations
mean_DISPERSAL_PROPENSITY	probability of dispersal in a given generation, averaged for the population after 1000 generations
var_DISPERSAL_PROPENSITY	within-population variance in the dispersal propensity, after 1000 generations
mean_PATH_SHAPE_MATRIX	concentration parameter for a wrapped Cauchy distribution, which determines the degree of change in movement direction between successive movement steps originating in matrix, averaged for the population after 1000 generations
var_PATH_SHAPE_MATRIX	within-population variance in the path shape in matrix, after 1000 generations
mean_PATH_SHAPE_HABITAT	concentration parameter for a wrapped Cauchy distribution, which determines the degree of change in movement direction between successive movement steps originating in habitat, averaged for the population after 1000 generations
var_PATH_SHAPE_HABITAT	within-population variance in the path shape in habitat, after 1000 generations
*===========================================================================================================================================================================================

## Sheet: Data
SIMULATION_ID	HABITAT_AMOUNT	HABITAT_FRAGMENTATION	MATRIX_COST	DISTURBANCE_FREQUENCY	BOUNDARY_CROSSING_RATE	mean_BOUNDARY_CROSSING_PROBABILITY	var_BOUNDARY_CROSSING_PROBABILITY	mean_DISPERSAL_PROPENSITY	var_DISPERSAL_PROPENSITY	mean_PATH_SHAPE_MATRIX	var_PATH_SHAPE_MATRIX	mean_PATH_SHAPE_HABITAT	var_PATH_SHAPE_HABITAT
1	0.340009	0.54	0.14956	56.8	0.0440992	0.133725	0.0622492	0.854514	0.111702	0.562245	0.128292	0.00804643	0.00878083
2	0.201996	0.21	0.09136	97.3	0.0666336	0.0626007	0.0281845	0.717237	0.102972	0.664122	0.219264	0.00500289	0.00627089
3	0.20801	0.72	0.06808	57.7	0.0747229	0.250382	0.0929507	0.603339	0.0745529	0.676365	0.134973	0.0025987	0.00469041
4	0.297973	0.09	0.09524	85.6	0.0894045	0.129983	0.0410874	0.584373	0.0864917	0.829213	0.147615	0.00952889	0.00908953
5	0.573997	0.33	0.16508	19.9	0.120309	0.268173	0.0155296	0.930514	0.0164953	0.974574	0.0194143	0.001693	0.00388918
6	0.610019	0.05	0.18448	27.1	0.0921499	0.282365	0.157437	0.775361	0.126316	0.764683	0.100476	0.00491504	0.00670657
7	0.160022	0.75	0.1127	69.4	0.04012	0.168195	0.00652692	0.52	0.00387658	0.849384	0.00507588	0.955991	0.0104252
8	0.219976	0.73	0.1806	40.6	0.0729429	0.215977	0.0303239	0.644572	0.0531336	0.975101	0.0289441	0.681903	0.12061
9	0.394011	0.14	0.1418	79.3	0.0614307	0.108475	0.0373239	0.698438	0.18737	0.0153032	0.0138657	0.00223567	0.00443429
10	0.519995	0.47	0.13598	67.6	0.0647189	0.313409	0.130549	0.595481	0.147072	0.00848471	0.00816166	0.00636751	0.00683316
11	0.459979	0.36	0.02928	92.8	0.131279	0.299119	0.0647812	0.643107	0.110634	0.0167612	0.0128857	0.00812243	0.0082926
12	0.268027	0.74	0.0545	19.9	0.15565	0.627665	0.0970788	0.583816	0.108815	0.978214	0.0328424	0.508608	0.220944
13	0.238018	0.53	0.04286	82	0.0570432	0.110661	0.023186	0.533638	0.0375839	0.975651	0.0226187	0.00709211	0.00714939
14	0.100006	0.56	0.1806	89.2	0.0445676	0.111886	0.0244687	0.848772	0.0310551	0.786662	0.0466904	0.566316	0.0699117
15	0.184016	0.61	0.1709	71.2	0.0291416	0.13582	0.0647772	0.798343	0.160479	0.6904	0.0739412	0.0932162	0.0493298
16	0.24397	0.71	0.01958	62.2	0.0853403	0.191624	0.076824	0.8037	0.0774347	0.803765	0.0410109	0.00618394	0.00716667
17	0.262013	0.77	0.0933	66.7	0.0593954	0.287863	0.214242	0.727219	0.195704	0.627179	0.187159	0.00583528	0.00686755
18	0.543989	0.76	0.17478	61.3	0.0552439	0.175718	0.0953726	0.806724	0.154531	0.0137169	0.0134425	0.00200346	0.0043904
19	0.286007	0.67	0.13792	55	0.0529833	0.282174	0.175781	0.73928	0.0604269	0.815136	0.199108	0.00531189	0.00641731
20	0.136028	0.05	0.03704	93.7	0.0982808	0.102721	0.0209249	0.492562	0.103763	0.868867	0.0663226	0.508855	0.243201
21	0.165974	0.62	0.01764	60.4	0.0752786	0.21805	0.154002	0.79077	0.124872	0.941072	0.0282681	0.714334	0.196088
22	0.441999	0.16	0.17284	20.8	0.184345	0.405419	0.0967457	0.785031	0.104436	0.597317	0.161319	0.00505682	0.00621561
23	0.604005	0.77	0.07584	41.5	0.102861	0.507709	0.145782	0.695493	0.0912313	0.668983	0.114981	0.00833205	0.00927213
24	0.627999	0.44	0.19224	25.3	0.111173	0.4688	0.0510342	0.693523	0.116352	0.769749	0.0903076	0.932841	0.10644
25	0.268027	0.41	0.12046	100	0.0600703	0.0706195	0.0308188	0.734511	0.125877	0.826101	0.185482	0.00904713	0.00854936
26	0.561969	0.99	0.15732	68.5	0.0491879	0.191974	0.0394528	0.549842	0.10604	0.015242	0.00625514	0.00479636	0.00514718
27	0.14198	0.37	0.1418	58.6	0.079257	0.0658091	0.0188722	0.762903	0.0741276	0.949937	0.04724	0.859933	0.111793
28	0.604005	0.96	0.0642	53.2	0.0644046	0.591308	0.0221166	0.820857	0.0188735	0.859689	0.0288276	0.0288882	0.0173565
29	0.627999	0.49	0.01764	45.1	0.179897	0.850362	0.0762291	0.867841	0.0291696	0.0176137	0.0127893	0.00725082	0.00681617
30	0.454027	0.73	0.0254	29.8	0.128913	0.402576	0.189953	0.873262	0.046673	0.912597	0.0446334	0.0117356	0.0111865
31	0.381983	0.78	0.17672	80.2	0.0624816	0.242315	0.106974	0.605268	0.171945	0.658832	0.299064	0.0152775	0.0109903
32	0.567983	0.18	0.12046	19.9	0.205875	0.460051	0.118145	0.87696	0.128492	0.904321	0.0771438	0.00927319	0.00792784
33	0.292021	0.84	0.01764	58.6	0.0761361	0.626052	0.0402348	0.651638	0.043937	0.958949	0.0475452	0.00638339	0.00722141
34	0.454027	0.91	0.09718	26.2	0.104661	0.435997	0.204273	0.820272	0.138991	0.756942	0.0304994	0.21183	0.142192
35	0.286007	0.27	0.2	37	0.0994849	0.191508	0.0516608	0.589979	0.0643882	0.592656	0.127342	0.00422587	0.00557824
36	0.502015	0.95	0.13598	24.4	0.0914915	0.329951	0.0434217	0.844277	0.0938604	0.976509	0.0397859	0.871044	0.274817
37	0.441999	0.64	0.02928	32.5	0.153213	0.663164	0.0982343	0.753397	0.0670547	0.96729	0.0515286	0.0122871	0.0103465
38	0.513981	0.67	0.1224	56.8	0.0688551	0.257282	0.0606101	0.847829	0.0442857	0.706021	0.0443256	0.0108422	0.01064
39	0.610019	0.75	0.05256	29.8	0.135866	0.671145	0.0888261	0.914876	0.160892	0.907093	0.0804448	0.0130762	0.00900807
40	0.232004	0.19	0.1418	71.2	0.0713651	0.0810351	0.022988	0.759752	0.0597892	0.862762	0.215673	0.00523158	0.00625182
41	0.124	0.78	0.05838	10.9	0.163615	0.526229	0.0248186	0.941082	0.0112746	0.984587	0.00667489	0.0113771	0.00961343
42	0.604005	0.36	0.00988	71.2	0.19158	0.773001	0.15641	0.697069	0.0862772	0.0114025	0.00922348	0.00123116	0.00340641
43	0.262013	0.44	0.17478	20.8	0.170225	0.41093	0.0739873	0.805647	0.053415	0.916394	0.028024	0.641067	0.290432
44	0.658007	0.93	0.09912	48.7	0.12525	0.480749	0.163112	0.616754	0.0971801	0.787153	0.220942	0.00908263	0.00976632
45	0.279993	0.45	0.08942	50.5	0.0627736	0.149994	0.0255073	0.629681	0.0529505	0.860916	0.229004	0.00596064	0.0069878
46	0.621985	0.77	0.1903	46	0.0527616	0.245668	0.125653	0.632292	0.0976182	0.411522	0.04956	0.0161024	0.0112916
47	0.556017	0.2	0.00794	81.1	0.220688	0.722823	0.134942	0.78233	0.150172	0.00973071	0.00869585	0.00101208	0.00310642
48	0.376031	0.79	0.05838	49.6	0.0663689	0.228193	0.0180381	0.758388	0.0250037	0.968345	0.0875639	0.00586684	0.0077509
49	0.327981	0.4	0.0545	29.8	0.188153	0.623972	0.149581	0.624578	0.0412005	0.89376	0.045978	0.0103152	0.00882897
50	0.376031	0.64	0.0545	97.3	0.0663967	0.141093	0.0448399	0.788439	0.0517006	0.0114497	0.00985768	0.000640807	0.00248465
51	0.154008	0.7	0.09136	25.3	0.119975	0.465162	0.179548	0.772523	0.0665983	0.940973	0.0482545	0.175769	0.0931455
52	0.537975	0.17	0.12046	19.9	0.165782	0.449018	0.126339	0.920313	0.047337	0.815577	0.0892223	0.00756036	0.00681735
53	0.640027	0.74	0.19612	55.9	0.0370795	0.326907	0.134837	0.733365	0.0259049	0.862195	0.0752445	0.00387733	0.00559811
54	0.178002	0.75	0.12628	22.6	0.114662	0.356174	0.0952827	0.762339	0.0249953	0.948962	0.0211902	0.539285	0.0497035
55	0.316015	0.93	0.16702	20.8	0.0994003	0.447768	0.15054	0.619915	0.0270295	0.867317	0.0818567	0.474809	0.117602
56	0.364003	0.15	0.1709	33.4	0.118508	0.22332	0.0240806	0.79615	0.107562	0.77922	0.0346713	0.00720098	0.00815111
57	0.496001	0.42	0.06808	28	0.195181	0.507755	0.117908	0.80751	0.0738767	0.984788	0.0315905	0.0131399	0.0099806
58	0.232004	0.12	0.03898	91.9	0.107655	0.148013	0.0423112	0.669191	0.0666077	0.726855	0.108909	0.0073049	0.00742792
59	0.405977	0.24	0.12822	63.1	0.0576518	0.181155	0.0796474	0.645984	0.102203	0.858808	0.0536596	0.010306	0.0103668
60	0.160022	0.15	0.12046	59.5	0.103028	0.10399	0.0470922	0.730054	0.164241	0.936826	0.0491992	0.498209	0.228031
61	0.322029	0.78	0.07778	34.3	0.108237	0.563905	0.127652	0.746953	0.02171	0.579975	0.0447812	0.00435782	0.00648593
62	0.597991	0.23	0.01764	79.3	0.181584	0.580645	0.212997	0.839256	0.0937725	0.0092839	0.00806439	0.000416359	0.00201151
63	0.14198	0.77	0.00794	38.8	0.12111	0.610987	0.120477	0.811537	0.0313005	0.992628	0.00918347	0.809305	0.169948
64	0.496001	0.68	0.13986	80.2	0.0407247	0.174955	0.114454	0.626165	0.197766	0.0145415	0.0130567	0.00177361	0.00411204
65	0.124	0.62	0.1806	48.7	0.0793758	0.299413	0.0316428	0.72752	0.0165377	0.838949	0.0182326	0.807063	0.0065968
66	0.489987	0.86	0.0157	59.5	0.140878	0.83835	0.219859	0.800043	0.0652897	0.0150362	0.0109428	0.00426261	0.00602923
67	0.238018	0.12	0.02152	57.7	0.206211	0.424042	0.0767042	0.607024	0.0873784	0.883991	0.0801065	0.00822505	0.00853892
68	0.268027	0.83	0.12434	73	0.0504818	0.155291	0.0408124	0.810006	0.0283545	0.913496	0.110869	0.00927526	0.00863333
69	0.604005	0.27	0.06032	48.7	0.114212	0.33331	0.128204	0.739305	0.104094	0.0153729	0.00942359	0.00828556	0.00743168
70	0.526009	0.26	0.11076	37.9	0.100002	0.324964	0.0738323	0.680636	0.20037	0.0124287	0.00906395	0.000139597	0.00117324
71	0.556017	0.63	0.08166	60.4	0.0265347	0.114003	0.0642143	0.873386	0.0679316	0.015716	0.0112845	0.00218966	0.00444634
72	0.489987	0.17	0.19224	82.9	0.0670535	0.0883947	0.0351422	0.778779	0.0971178	0.0149632	0.0113271	0.00674856	0.00714743
73	0.111972	0.3	0.08942	100	0.0447922	0.0442538	0.0180921	0.682362	0.0961687	0.947453	0.0822031	0.613257	0.197276
74	0.364003	0.57	0.01182	90.1	0.105938	0.267941	0.108805	0.740942	0.161374	0.938501	0.0888086	0.00931908	0.0084233
75	0.400025	0.03	0.1127	82	0.065962	0.102864	0.0408987	0.626956	0.0605487	0.0141337	0.0111129	0.00379246	0.00583307
76	0.370017	0.27	0.19612	46	0.0560812	0.0945444	0.0193427	0.788762	0.0766942	0.894302	0.0575328	0.00995292	0.00897772
77	0.597991	0.05	0.16896	14.5	0.206553	0.452899	0.0997423	0.883922	0.0837498	0.965591	0.0649473	0.480313	0.172529
78	0.154008	0.41	0.12628	94.6	0.0557122	0.104444	0.0580223	0.70337	0.107482	0.798903	0.124087	0.683067	0.303475
79	0.645979	0.48	0.05644	62.2	0.0782558	0.44995	0.184479	0.724698	0.0917243	0.0139262	0.00937874	0.00755328	0.00958248
80	0.346023	0.81	0.01182	64	0.115166	0.721788	0.218304	0.652382	0.14768	0.882158	0.0884124	0.0123019	0.00900086
81	0.387997	1	0.10882	44.2	0.0402462	0.206262	0.0220202	0.866206	0.0306124	0.676374	0.0575501	0.0134958	0.0128835
82	0.669973	0.96	0.18642	23.5	0.0945274	0.31712	0.00486965	0.715227	0.00618827	0.708933	0.00835577	0.73832	0.013333
83	0.24397	0.68	0.13404	98.2	0.0464809	0.128474	0.020895	0.599975	0.00960773	0.814318	0.0320548	0.72367	0.0227876
84	0.346023	0.88	0.1224	91	0.0532765	0.0847833	0.0711137	0.665718	0.142912	0.86085	0.180548	0.00649972	0.00765886
85	0.370017	0.62	0.1127	17.2	0.129888	0.375397	0.0230395	0.85728	0.0883965	0.92591	0.0853756	0.864259	0.131604
86	0.297973	0.65	0.19612	65.8	0.0428502	0.194668	0.0262978	0.708878	0.0605807	0.260474	0.0638398	0.00392601	0.00571231
87	0.400025	0.38	0.15732	50.5	0.0859375	0.180377	0.0469764	0.630054	0.101355	0.904511	0.092654	0.0142019	0.0115428
88	0.586025	0.63	0.18836	25.3	0.118156	0.471937	0.204553	0.609873	0.119767	0.926159	0.0436323	0.582444	0.301681
89	0.472007	0.51	0.17284	65.8	0.0679598	0.154835	0.0317632	0.671847	0.123164	0.0139848	0.0119203	0.00421045	0.00589997
90	0.333995	0.54	0.11464	84.7	0.053794	0.115428	0.0381816	0.723741	0.0875341	0.852227	0.172711	0.0160359	0.0143407
91	0.699981	0.66	0.00988	79.3	0.198399	0.792983	0.0430411	0.707434	0.0405855	0.00959882	0.00981472	0.00394379	0.00598014
92	0.322029	0.76	0.05062	56.8	0.0879759	0.398188	0.0987981	0.760293	0.0801685	0.848277	0.122487	0.00752605	0.0079763
93	0.508029	0.07	0.19418	49.6	0.0915339	0.152839	0.0672916	0.86605	0.142849	0.0141608	0.0118121	0.00390807	0.00555023
94	0.424019	0.33	0.06614	91.9	0.0663634	0.119117	0.0462429	0.762069	0.0874088	0.0121807	0.0108632	0.00526566	0.00676628
95	0.496001	0.26	0.19418	18.1	0.217434	0.441684	0.152987	0.842817	0.087735	0.926055	0.0366677	0.371122	0.361306
96	0.394011	0.59	0.11464	42.4	0.0462592	0.243466	0.130204	0.636667	0.0246035	0.72918	0.0351088	0.0106084	0.0117604
97	0.627999	0.79	0.103	71.2	0.0530806	0.324501	0.0172438	0.640715	0.166355	0.389639	0.131021	0.00838699	0.0072225
98	0.489987	1	0.0642	46	0.0678685	0.348279	0.046111	0.634362	0.052224	0.908084	0.0925453	0.0083709	0.00816128
99	0.219976	0.47	0.1903	72.1	0.0497252	0.130726	0.0261116	0.760264	0.162036	0.705309	0.125785	0.00426083	0.00626053
100	0.465993	0.41	0.006	91.9	0.184691	0.815148	0.133769	0.66604	0.166527	0.0132272	0.013146	0.00890742	0.00945654
101	0.532023	0.3	0.06032	59.5	0.122414	0.251585	0.0207686	0.825472	0.0243336	0.0159582	0.0121485	0.00684637	0.00716183
102	0.561969	0.36	0.0836	98.2	0.0737376	0.198712	0.0941179	0.696218	0.12118	0.0134369	0.0116993	0.00665247	0.00669386
103	0.651993	0.12	0.15344	91.9	0.0312306	0.0565663	0.030021	0.877327	0.134422	0.00966156	0.00831076	0.0067937	0.00714224
104	0.394011	0.06	0.2	24.4	0.12203	0.26136	0.0893992	0.822262	0.0983581	0.867181	0.0752683	0.00831989	0.00750691
105	0.610019	0.19	0.16702	30.7	0.119208	0.360427	0.151386	0.817273	0.0676638	0.827459	0.0770852	0.010075	0.00946008
106	0.664021	0.88	0.12046	52.3	0.0613602	0.447851	0.115109	0.910595	0.128994	0.00796838	0.00558741	0.00526974	0.0060032
107	0.147994	0.6	0.00794	52.3	0.117788	0.346117	0.026042	0.764115	0.0201421	0.984224	0.0224329	0.685809	0.0454604
108	0.664021	0.53	0.04674	72.1	0.056228	0.18539	0.0583676	0.909404	0.025047	0.0208101	0.0123487	0.00858033	0.0074275
109	0.664021	0.8	0.10106	15.4	0.153595	0.811431	0.0416615	0.762749	0.0116065	0.959329	0.0756339	0.185653	0.302719
110	0.508029	0.41	0.08942	74.8	0.0615165	0.186841	0.110085	0.7384	0.144992	0.0143978	0.0111306	0.00630329	0.00697182
111	0.405977	0.72	0.1806	55	0.0367841	0.220666	0.0992044	0.878549	0.0541359	0.873884	0.141807	0.00827231	0.00946953
112	0.610019	0.11	0.01764	27.1	0.504279	0.913753	0.021258	0.953578	0.0156061	0.0130219	0.0115094	0.00286562	0.00461739
113	0.640027	0	0.01376	19	0.293759	0.741159	0.121378	0.920714	0.071369	0.53898	0.384744	0.00780886	0.00721463
114	0.214024	0.18	0.0545	48.7	0.109032	0.205028	0.0600869	0.584689	0.0340748	0.868492	0.13099	0.00475762	0.00604674
115	0.472007	0.57	0.17478	38.8	0.0615989	0.267812	0.0258027	0.714625	0.0163393	0.920698	0.018303	0.0091473	0.00837579
116	0.381983	0.38	0.14762	33.4	0.11061	0.250613	0.0280062	0.871597	0.12934	0.932795	0.0579435	0.0101914	0.00815844
117	0.255999	0.71	0.05644	28.9	0.105681	0.547519	0.178226	0.669241	0.071298	0.973676	0.02422	0.289593	0.0786243
118	0.627999	0.64	0.03122	16.3	0.205936	0.877498	0.044777	0.914109	0.0700619	0.974333	0.0293042	0.880757	0.0256225
119	0.682001	0.85	0.02152	10	0.462585	0.900863	0.0201697	0.98554	0.0124814	0.445396	0.107029	0.643165	0.141083
120	0.14198	0.17	0.06808	14.5	0.252581	0.494475	0.108985	0.771066	0.0384784	0.953998	0.0318782	0.450756	0.116725
121	0.604005	0.9	0.19612	27.1	0.0731832	0.650568	0.143421	0.642415	0.0629312	0.815643	0.18326	0.532892	0.0712428
122	0.519995	0.55	0.04868	76.6	0.0899437	0.422624	0.27853	0.625561	0.115275	0.011754	0.0131644	0.00626407	0.0065899
123	0.658007	0.55	0.19612	86.5	0.0318403	0.168392	0.0692788	0.575417	0.0720732	0.0127461	0.0092464	0.00713858	0.0065734
124	0.454027	0.67	0.15344	65.8	0.0310772	0.198289	0.257672	0.84982	0.0739601	0.925859	0.0432715	0.0115128	0.0114951
125	0.597991	0.08	0.1127	14.5	0.282303	0.690302	0.164823	0.72642	0.101423	0.913983	0.101033	0.812329	0.137428
126	0.171988	0.67	0.18642	27.1	0.16968	0.322754	0.0781032	0.735461	0.19456	0.87554	0.188701	0.819944	0.182933
127	0.694029	0.47	0.1515	36.1	0.0918819	0.57807	0.0834698	0.632208	0.091142	0.896538	0.140766	0.00901288	0.00755148
128	0.543989	0.08	0.11658	32.5	0.20522	0.354835	0.140711	0.784325	0.0446252	0.0128433	0.010585	6.23459e-05	0.000787136
129	0.604005	0.58	0.11464	88.3	0.0411781	0.13902	0.0909257	0.803013	0.0192104	0.0176399	0.0144323	0.00844804	0.0072646
130	0.370017	0.45	0.17866	87.4	0.0332507	0.0636422	0.0339358	0.864302	0.160049	0.925458	0.0786173	0.0126038	0.00901268
131	0.184016	0.65	0.13016	62.2	0.024822	0.176774	0.00847903	0.76383	0.016248	0.931292	0.0323026	0.879519	0.0156551
132	0.573997	0.39	0.09136	79.3	0.0596569	0.183017	0.0862461	0.696109	0.109655	0.013083	0.0117061	0.0091911	0.00807383
133	0.381983	0.61	0.12434	34.3	0.0854207	0.419516	0.143437	0.668445	0.137928	0.562457	0.149679	0.00685876	0.0057261
134	0.405977	0.35	0.15538	98.2	0.0607259	0.123504	0.050756	0.614545	0.0792842	0.0111074	0.0103991	0.0042057	0.0057708
135	0.303987	0.33	0.14762	88.3	0.044937	0.0823874	0.0286506	0.809878	0.158061	0.736203	0.13233	0.0108601	0.00952207
136	0.22599	0.45	0.13404	54.1	0.0995971	0.148598	0.0404872	0.739647	0.0905987	0.893113	0.0802399	0.00569821	0.00669442
137	0.333995	0.61	0.0642	59.5	0.0576445	0.214296	0.0191825	0.570235	0.0192808	0.934652	0.0149795	0.0107153	0.0085037
138	0.448013	0.97	0.0545	52.3	0.102489	0.572316	0.0860978	0.79139	0.0324149	0.0141168	0.012335	0.000397603	0.00197574
139	0.279993	0.38	0.09912	67.6	0.0938722	0.152443	0.0490164	0.616442	0.0712857	0.832889	0.138138	0.00702591	0.00789604
140	0.573997	0.27	0.01958	39.7	0.283968	0.765666	0.0409684	0.732298	0.0610254	0.0156629	0.0106654	0.00881194	0.00703715
141	0.580011	0.73	0.19806	79.3	0.0716463	0.0879822	0.0327202	0.876013	0.0471511	0.0175868	0.00866812	0.00450363	0.00750984
142	0.22599	0.95	0.06808	65.8	0.028809	0.107393	0.0476795	0.694106	0.0510015	0.251468	0.0391137	0.00136922	0.00358036
143	0.508029	0.55	0.11464	36.1	0.0871102	0.503783	0.112881	0.699493	0.0505276	0.766861	0.195267	0.0118319	0.00760728
144	0.303987	0.71	0.16702	48.7	0.0712763	0.266662	0.10597	0.821144	0.0358034	0.71224	0.264538	0.00350704	0.00566876
145	0.429971	0.86	0.12628	19	0.160955	0.553434	0.0947142	0.520014	0.13915	0.976703	0.0317791	0.211448	0.0485035
146	0.10602	0.43	0.09718	78.4	0.0692308	0.297378	0.158776	0.667476	0.0631325	0.715679	0.07397	0.391382	0.0391265
147	0.465993	0.81	0.17478	53.2	0.0587705	0.236	0.0162936	0.663476	0.0231437	0.821199	0.0176104	0.0117778	0.00994802
148	0.435985	0.83	0.1127	25.3	0.134091	0.479717	0.209779	0.656532	0.149093	0.74219	0.186769	0.00366039	0.00524087
149	0.496001	0.1	0.18254	58.6	0.0740033	0.158265	0.0930827	0.684795	0.133938	0.0119494	0.0107158	0.00511901	0.00631014
150	0.429971	0.76	0.02734	49.6	0.118519	0.475549	0.0966792	0.781635	0.169654	0.0156558	0.00916568	0.0015514	0.00376
151	0.111972	0.51	0.07584	59.5	0.0290815	0.194284	0.015069	0.463702	0.0269757	0.860999	0.109804	0.948081	0.0231921
152	0.610019	0.11	0.19224	51.4	0.0990304	0.190153	0.0426897	0.939095	0.0269007	0.00954396	0.0083185	0.00531277	0.00682417
153	0.19003	0.75	0.2	90.1	0.0392493	0.209653	0.0756261	0.556464	0.150904	0.884264	0.138254	0.508328	0.173045
154	0.699981	0.15	0.006	54.1	0.302959	0.891463	0.111131	0.879354	0.107714	0.0113778	0.0103309	0.00116219	0.00340857
155	0.664021	0.3	0.0545	15.4	0.229287	0.762782	0.155989	0.804749	0.15526	0.844701	0.138191	0.53932	0.413396
156	0.22599	0.55	0.01376	66.7	0.13039	0.515084	0.299286	0.7293	0.0527832	0.692296	0.197284	0.00121512	0.00354461
157	0.10602	0.33	0.09912	73	0.0759508	0.116582	0.0293911	0.674167	0.116455	0.900895	0.0951302	0.784602	0.165061
158	0.580011	0.07	0.0545	22.6	0.300993	0.532022	0.0458957	0.850984	0.0420704	0.881904	0.0277795	0.0154381	0.0109665
159	0.532023	0.02	0.16896	73	0.0589755	0.0971199	0.0244205	0.732188	0.0521894	0.0115704	0.00911486	0.00752387	0.00749941
160	0.154008	0.31	0.05256	35.2	0.155278	0.334069	0.156163	0.839661	0.119711	0.945941	0.0582036	0.479814	0.192531
161	0.580011	0.53	0.01182	18.1	0.344737	0.628081	0.0152689	0.90338	0.0194095	0.982004	0.010711	0.87544	0.0219625
162	0.286007	0.92	0.06032	71.2	0.0675263	0.224504	0.109928	0.718205	0.119246	0.869198	0.133632	0.00800843	0.00685786
163	0.268027	0.7	0.08942	90.1	0.0437575	0.0792248	0.0356767	0.754704	0.168858	0.61783	0.11411	0.00910888	0.00881182
164	0.502015	0.07	0.0254	46.9	0.224088	0.621496	0.106395	0.692645	0.0743165	0.0181881	0.0121319	0.00690209	0.00743245
165	0.364003	0.1	0.0933	43.3	0.137374	0.250802	0.0767545	0.731062	0.123565	0.891564	0.0630259	0.00999959	0.00992476
166	0.327981	0.86	0.14374	60.4	0.035717	0.09667	0.0216911	0.815483	0.0805735	0.921471	0.0500087	0.0082782	0.00813413
167	0.310001	0.93	0.08748	76.6	0.020342	0.133242	0.112185	0.681491	0.0966518	0.815895	0.185151	0.00288547	0.00505223
168	0.651993	1	0.13792	21.7	0.154673	0.898938	0.0116487	0.771384	0.00849384	0.680764	0.00762468	0.725758	0.00547069
169	0.483973	0.79	0.17866	85.6	0.019834	0.0785765	0.0161317	0.823079	0.076519	0.00826319	0.00960661	0.00240412	0.00468427
170	0.508029	0.28	0.12822	28.9	0.145992	0.225797	0.107858	0.828481	0.0883442	0.819887	0.0585427	0.00906682	0.00730625
171	0.201996	0.19	0.10106	80.2	0.0787455	0.0821958	0.0389812	0.687544	0.0878859	0.449586	0.183322	0.00427757	0.00584721
172	0.550003	0.19	0.06032	24.4	0.185045	0.535632	0.169108	0.809409	0.118564	0.669022	0.178399	0.0103199	0.00864764
173	0.400025	0.36	0.05256	89.2	0.0594659	0.114124	0.0823735	0.738458	0.0759085	0.0115392	0.0100785	0.00301023	0.00515778
174	0.561969	0.49	0.11658	28.9	0.122691	0.439428	0.107295	0.733479	0.0748038	0.823892	0.174202	0.0054271	0.00686233
175	0.14198	0.04	0.15344	19	0.196845	0.406193	0.049969	0.683194	0.0840249	0.936303	0.0446425	0.887165	0.102803
176	0.24397	0.82	0.01764	47.8	0.0664759	0.624235	0.13978	0.655067	0.10046	0.237245	0.0564561	0.00340314	0.00570665
177	0.10602	0.53	0.14956	20.8	0.177513	0.611463	0.215984	0.625024	0.109107	0.708066	0.0379828	0.435472	0.131977
178	0.478021	0.51	0.14956	22.6	0.102857	0.400597	0.0302779	0.701447	0.0291054	0.956459	0.0541267	0.00493765	0.00712463
179	0.394011	0.19	0.0642	76.6	0.0808512	0.11221	0.0281531	0.704144	0.0757922	0.0126058	0.0109849	0.00337028	0.0054944
180	0.478021	0.82	0.06614	39.7	0.0864742	0.369579	0.0733798	0.70775	0.0172939	0.826932	0.146447	0.00927827	0.00918934
181	0.550003	0.03	0.1806	28.9	0.160832	0.294502	0.125132	0.756065	0.143248	0.931264	0.0326509	0.00907288	0.0076764
182	0.22599	0.38	0.17866	92.8	0.0259125	0.0609322	0.040403	0.720684	0.0589593	0.923687	0.10191	0.00446624	0.00565772
183	0.435985	0.48	0.19418	49.6	0.066179	0.172057	0.0358766	0.828064	0.0763908	0.924017	0.0604245	0.00780089	0.00933962
184	0.147994	0.66	0.1224	73.9	0.0692681	0.157525	0.0801188	0.70347	0.162679	0.62226	0.277637	0.492289	0.219557
185	0.171988	0.21	0.04286	59.5	0.139379	0.218974	0.0503285	0.660399	0.0761393	0.909339	0.100764	0.569333	0.260485
186	0.136028	0.74	0.06614	68.5	0.0489881	0.102672	0.0246486	0.812734	0.127963	0.961424	0.016402	0.599837	0.289291
187	0.297973	0.75	0.1127	60.4	0.0468886	0.194522	0.130121	0.794278	0.120193	0.815499	0.175006	0.0103855	0.00872667
188	0.219976	0.13	0.00988	36.1	0.265527	0.713995	0.1969	0.618662	0.154174	0.765256	0.210701	0.00406187	0.00551814
189	0.664021	0.74	0.18836	24.4	0.0722388	0.277887	0.0295132	0.841034	0.0265236	0.979091	0.0229631	0.563812	0.046997
190	0.567983	0.96	0.02346	43.3	0.190803	0.462869	0.0294569	0.798384	0.0312988	0.0114871	0.0094055	0.000540027	0.0022762
191	0.502015	0.79	0.19612	36.1	0.0821832	0.322329	0.0711337	0.478347	0.133945	0.944942	0.0431987	0.65139	0.0811614
192	0.429971	0.8	0.02928	61.3	0.0584112	0.284578	0.0466796	0.768393	0.0706119	0.905706	0.119493	0.00937175	0.0112099
193	0.459979	0.13	0.15344	60.4	0.0909795	0.163715	0.061401	0.825321	0.0623963	0.0112174	0.0111033	0.00352483	0.00541931
194	0.580011	0.43	0.16702	54.1	0.0583051	0.165349	0.0600666	0.858615	0.0610264	0.0148734	0.0148431	0.00450332	0.0061129
195	0.465993	0.55	0.0739	18.1	0.190479	0.58309	0.0195107	0.757326	0.0217919	0.980002	0.041235	0.00329297	0.00495431
196	0.502015	0.67	0.07584	44.2	0.0734422	0.237644	0.0384368	0.866973	0.0370842	0.0130245	0.00892505	0.00431618	0.00601193
197	0.136028	0.4	0.14568	19.9	0.27957	0.58641	0.0370045	0.803163	0.0356272	0.93941	0.0675971	0.702981	0.0338253
198	0.249984	0.12	0.01376	70.3	0.182255	0.267494	0.0703364	0.689216	0.12133	0.961538	0.0473668	0.00826287	0.0071188
199	0.459979	0.34	0.17284	61.3	0.0545541	0.195331	0.129667	0.754602	0.14442	0.0115786	0.00983202	0.00189642	0.00418585
200	0.24397	0.64	0.0739	57.7	0.0674837	0.162406	0.0356418	0.713477	0.119549	0.849021	0.0347167	0.00627907	0.00737519
201	0.195982	0.52	0.006	42.4	0.275082	0.510641	0.175993	0.706884	0.0838822	0.688236	0.144792	0.00115775	0.00328093
202	0.591977	0.14	0.07584	28	0.149893	0.459206	0.097841	0.745316	0.0905399	0.935328	0.0597583	0.0129819	0.00982077
203	0.24397	0.7	0.15926	55.9	0.0392642	0.307708	0.0800387	0.607136	0.0418761	0.873525	0.0436404	0.659965	0.237496
204	0.604005	0.36	0.04868	91.9	0.0856604	0.255221	0.113506	0.743651	0.131236	0.0101958	0.0098668	0.000824774	0.00277117
205	0.537975	0.38	0.15926	50.5	0.067237	0.221884	0.126044	0.732761	0.110497	0.013019	0.0111349	0.00490583	0.00564036
206	0.357989	0.71	0.12628	41.5	0.0702556	0.163326	0.0370729	0.92347	0.0958972	0.929982	0.0240208	0.00839853	0.00846645
207	0.478021	0.89	0.11852	48.7	0.0851781	0.176963	0.0309608	0.967365	0.018993	0.8353	0.0740755	0.0106837	0.0116932
208	0.262013	0.41	0.19806	54.1	0.073387	0.16006	0.0419152	0.704525	0.119346	0.675765	0.146179	0.00710012	0.00720234
209	0.316015	0.87	0.09524	49.6	0.0510432	0.310317	0.0189021	0.688607	0.0164897	0.969543	0.0464857	0.00787236	0.00690968
210	0.664021	0.21	0.16508	41.5	0.0701011	0.168537	0.0504518	0.729501	0.0326853	0.625577	0.0763149	0.0116938	0.00946747
211	0.496001	0.93	0.01764	19	0.343008	0.678099	0.0940104	0.722064	0.0522927	0.989963	0.00962729	0.929283	0.161875
212	0.184016	0.57	0.19224	23.5	0.137944	0.511899	0.272087	0.710457	0.153598	0.851143	0.081159	0.598874	0.236509
213	0.429971	0.76	0.01958	44.2	0.168762	0.475726	0.0628831	0.788616	0.0397118	0.00926795	0.00957678	0.000220864	0.00146966
214	0.394011	0.54	0.2	62.2	0.0474394	0.194168	0.0903151	0.684641	0.17741	0.861604	0.0588743	0.0146329	0.0108793
215	0.124	0.94	0.05644	97.3	0.0368604	0.165071	0.0836859	0.584454	0.12145	0.841664	0.113286	0.79884	0.230926
216	0.10602	0.13	0.11658	52.3	0.113716	0.116039	0.0289129	0.63813	0.087192	0.941083	0.0319441	0.593524	0.190778
217	0.219976	0.58	0.08942	72.1	0.0573968	0.14715	0.0447712	0.668595	0.149154	0.722087	0.183779	0.00523778	0.00609134
218	0.519995	0.94	0.09718	56.8	0.108275	0.133873	0.104721	0.89377	0.0794608	0.828184	0.0952162	0.0128193	0.0108104
219	0.699981	0.86	0.1903	76.6	0.0236333	0.242751	0.0180517	0.697592	0.0361903	0.00751965	0.0101069	0.00201456	0.00409712
220	0.550003	0.58	0.00988	76.6	0.145174	0.841525	0.196812	0.761034	0.0960619	0.0146494	0.0110455	0.00773188	0.00726945
221	0.297973	0.25	0.03122	23.5	0.263398	0.527824	0.0844408	0.881845	0.0235424	0.97422	0.0322893	0.0086927	0.00875264
222	0.310001	0.13	0.06614	56.8	0.115631	0.204434	0.0636486	0.626582	0.0891071	0.844313	0.126454	0.0114914	0.010043
223	0.502015	0.01	0.14762	98.2	0.0491803	0.0846769	0.0304461	0.660282	0.0991315	0.0124691	0.0102467	0.00794712	0.00836405
224	0.24397	0.25	0.10106	85.6	0.0656066	0.0752038	0.0191278	0.671811	0.155804	0.74296	0.117071	0.00789066	0.00756782
225	0.699981	0.4	0.0448	77.5	0.07757	0.325179	0.161708	0.761456	0.127265	0.0120504	0.00987238	0.00144059	0.00365473
226	0.580011	0.67	0.18836	25.3	0.130693	0.557111	0.155185	0.631369	0.124023	0.819331	0.0602873	0.732489	0.147701
227	0.496001	0.44	0.12434	98.2	0.0509094	0.127155	0.0553017	0.665377	0.133611	0.0133422	0.0113071	0.00646721	0.00751698
228	0.327981	0.06	0.0351	68.5	0.126783	0.230077	0.118059	0.627499	0.0881086	0.906982	0.0525403	0.0107963	0.00990713
229	0.669973	0.81	0.04286	34.3	0.116228	0.754931	0.0846915	0.984338	0.0187475	0.724672	0.0679312	0.00854261	0.0079061
230	0.297973	0.67	0.1515	34.3	0.0718906	0.212735	0.0586466	0.925957	0.0619673	0.852032	0.115888	0.824557	0.221389
231	0.10602	0.29	0.02346	69.4	0.101865	0.332143	0.192608	0.574635	0.116564	0.973073	0.0143208	0.664574	0.12936
232	0.20801	0.92	0.103	36.1	0.0427046	0.451733	0.0314538	0.424624	0.0118471	0.928745	0.00604433	0.553981	0.00999557
233	0.394011	0.9	0.10688	75.7	0.0747429	0.396119	0.146203	0.751128	0.097883	0.811591	0.0451215	0.0149445	0.00945819
234	0.346023	0.31	0.18448	92.8	0.050159	0.0726678	0.0365545	0.687634	0.0981288	0.90072	0.106747	0.0132571	0.0123334
235	0.573997	0.01	0.0254	73.9	0.174485	0.423211	0.171653	0.68798	0.0705776	0.01353	0.0112161	0.0105717	0.00935263
236	0.610019	0.15	0.17284	60.4	0.0541114	0.112566	0.0451758	0.864088	0.0975155	0.0153894	0.011502	0.00599197	0.00756067
237	0.364003	0.22	0.10106	65.8	0.0947659	0.160503	0.0188956	0.694401	0.0344224	0.918814	0.0805034	0.0107755	0.0101003
238	0.219976	0.03	0.18448	30.7	0.14351	0.220722	0.0852037	0.765181	0.109691	0.912317	0.0356942	0.530509	0.193435
239	0.238018	0.69	0.13986	29.8	0.0766821	0.318412	0.187399	0.887494	0.126921	0.94658	0.0657915	0.339231	0.214186
240	0.262013	0.09	0.06226	28	0.19071	0.310629	0.0708706	0.807324	0.0767874	0.689046	0.119615	0.00666115	0.00758832
241	0.268027	0.41	0.14374	14.5	0.207227	0.707213	0.0546989	0.729061	0.0650801	0.980868	0.0182039	0.570613	0.270165
242	0.130014	0.68	0.00794	91.9	0.0778138	0.362475	0.128132	0.519066	0.0872356	0.898599	0.0549778	0.894534	0.195447
243	0.645979	0.34	0.06032	28.9	0.156161	0.469358	0.0207589	0.919322	0.0391691	0.973878	0.01001	0.0129053	0
244	0.154008	0.85	0.06226	73	0.0970689	0.280789	0.129466	0.715134	0.0963324	0.756894	0.101568	0.783614	0.140578
245	0.171988	0.78	0.1515	19	0.166796	0.429049	0.0915349	0.782854	0.110621	0.989622	0.00672778	0.657119	0.11047
246	0.604005	0.96	0.18836	16.3	0.140395	0.444451	0.026662	0.738134	0.0182536	0.975599	0.0226619	0.760464	0.247539
247	0.111972	0.73	0.10688	12.7	0.234432	0.721413	0.0088697	0.701424	0.010221	0.855505	0.00814935	0.979532	0.0113307
248	0.441999	0.36	0.0157	12.7	0.26987	0.741563	0.0656871	0.914993	0.0222767	0.818568	0.163886	0.00312895	0.00510954
249	0.268027	0.85	0.08748	64	0.0703305	0.257165	0.124335	0.657574	0.0510175	0.575732	0.251337	0.0051604	0.00582137
250	0.610019	0.25	0.00794	56.8	0.245945	0.857739	0.170973	0.823911	0.0781996	0.015344	0.0116436	0.00659076	0.0077762
251	0.405977	0.12	0.03704	33.4	0.182264	0.441091	0.0625482	0.771176	0.0506852	0.977848	0.0205991	0.0134135	0.0146084
252	0.411991	0.62	0.16508	31.6	0.0747428	0.324754	0.119231	0.776095	0.179551	0.598775	0.291424	0.00789746	0.00971295
253	0.658007	0.97	0.10106	49.6	0.057298	0.364749	0.234541	0.548216	0.132085	0.818319	0.215819	0.0147413	0.0108561
254	0.478021	0.69	0.14762	19.9	0.130331	0.40108	0.0643608	0.791838	0.0328045	0.962988	0.0276567	0.804917	0.136086
255	0.429971	0.62	0.17866	78.4	0.0506391	0.144347	0.0551741	0.829409	0.117822	0.0121701	0.0101773	0.0012761	0.0034222
256	0.370017	0.88	0.05838	26.2	0.16556	0.717489	0.242215	0.836997	0.0694322	0.902798	0.117789	0.0052087	0.00693349
257	0.262013	0.88	0.1127	90.1	0.0249982	0.142622	0.0277947	0.936986	0.0899985	0.489832	0.0842432	0.0103114	0.00630054
258	0.160022	0.79	0.2	86.5	0.0489134	0.0781821	0.0457564	0.735264	0.0692529	0.86442	0.13124	0.606204	0.294585
259	0.160022	0.02	0.03898	92.8	0.123968	0.115775	0.0585235	0.666378	0.133447	0.896189	0.0765455	0.79534	0.240907
260	0.14198	0.14	0.01376	78.4	0.147837	0.291745	0.116167	0.562114	0.104166	0.917488	0.0554289	0.468907	0.208873
261	0.268027	0.05	0.12628	33.4	0.11289	0.193308	0.0381979	0.729636	0.0458787	0.940969	0.0508012	0.00543049	0.006832
262	0.621985	0.4	0.15344	77.5	0.046633	0.117202	0.026317	0.809334	0.111859	0.0108391	0.01229	0.00925428	0.00893351
263	0.297973	0.57	0.08942	40.6	0.0752061	0.239326	0.0422293	0.727874	0.0417373	0.754076	0.125421	0.00735325	0.00670912
264	0.567983	0.04	0.0739	17.2	0.251341	0.778785	0.0305851	0.793154	0.117471	0.933758	0.0478954	0.0111443	0.00953306
265	0.160022	0.93	0.11076	66.7	0.0529786	0.15609	0.0854728	0.621295	0.0934289	0.942505	0.0599261	0.358325	0.202357
266	0.376031	0.08	0.04674	28	0.198426	0.500105	0.121591	0.727455	0.0486854	0.827878	0.0419879	0.0143584	0.011035
267	0.10602	0.19	0.17866	84.7	0.068676	0.0626405	0.0318635	0.653769	0.146397	0.893387	0.102364	0.602099	0.269466
268	0.255999	0.31	0.12628	89.2	0.051047	0.0670902	0.0202304	0.793536	0.156875	0.724473	0.176421	0.00793837	0.00887088
269	0.292021	0.42	0.05644	40.6	0.109083	0.175712	0.0806644	0.849318	0.109348	0.899734	0.0804366	0.00815149	0.00788064
270	0.357989	0.57	0.07584	96.4	0.0570463	0.159462	0.0949328	0.668655	0.0903403	0.818204	0.135011	0.0107339	0.00845293
271	0.147994	0.59	0.1127	87.4	0.0623109	0.119383	0.096466	0.740566	0.0736354	0.858223	0.15311	0.679575	0.182789
272	0.351975	0.48	0.06032	24.4	0.165576	0.596117	0.20651	0.713306	0.0480735	0.98062	0.0215435	0.554441	0.189571
273	0.640027	0.02	0.18448	64	0.0784656	0.244999	0.174939	0.698497	0.120795	0.0117333	0.0107733	0.00322254	0.00510575
274	0.597991	0.91	0.04868	33.4	0.0739272	0.450823	0.223602	0.853438	0.0283053	0.775947	0.080766	0.00677948	0.00848133
275	0.651993	0.35	0.0642	80.2	0.0687399	0.254054	0.135455	0.665894	0.0769524	0.0172612	0.0101904	0.0104546	0.00853485
276	0.376031	0.11	0.1321	37	0.137976	0.290511	0.042319	0.716816	0.0701856	0.915861	0.112604	0.0129251	0.00937315
277	0.615971	0.57	0.1224	78.4	0.032576	0.115	0.0383634	0.756316	0.122337	0.0135537	0.0108984	0.00739937	0.00732735
278	0.645979	0.44	0.13016	30.7	0.102103	0.317259	0.0443169	0.893465	0.10358	0.41387	0.239337	0.00391289	0.0054071
279	0.694029	0.15	0.13598	100	0.0654441	0.200043	0.113837	0.774428	0.167055	0.012011	0.00949663	0.0014888	0.00370338
280	0.400025	0.27	0.03704	37.9	0.253368	0.550573	0.228014	0.658193	0.167985	0.868993	0.0935667	0.0115244	0.00943863
281	0.292021	0.77	0.05256	86.5	0.0650757	0.2295	0.0816971	0.665297	0.0451004	0.844598	0.187894	0.00836528	0.00953257
282	0.411991	0.09	0.006	25.3	0.415359	0.956228	0.0245165	0.868845	0.042619	0.978785	0.0297793	0.011617	0.00972463
283	0.580011	0.94	0.1612	78.4	0.0924787	0.161746	0.0551155	0.698155	0.0556109	0.0171223	0.00953505	0.00606009	0.00604055
284	0.147994	0.44	0.03704	69.4	0.0855781	0.187232	0.0795287	0.530416	0.079233	0.952485	0.0460259	0.783699	0.233726
285	0.610019	0.89	0.07002	18.1	0.140436	0.880904	0.123546	0.878822	0.0184898	0.92413	0.0713429	0.731671	0.0372601
286	0.489987	0.96	0.06614	82.9	0.0745262	0.284843	0.0628282	0.838712	0.057411	0.00821201	0.00761794	0.00668255	0.00630797
287	0.537975	0.85	0.17866	37.9	0.0378902	0.128846	0.00853143	0.980939	0.0151173	0.809752	0.00870147	0.767527	0.00711288
288	0.454027	0.02	0.13016	37.9	0.108095	0.205517	0.0489005	0.760778	0.107122	0.0130232	0.0113757	0.00181061	0.00408186
289	0.201996	0.38	0.06614	15.4	0.252178	0.653092	0.0895898	0.69469	0.0344301	0.986693	0.0106606	0.887661	0.0413466
290	0.532023	0.43	0.10106	61.3	0.0801563	0.156389	0.054566	0.841333	0.152928	0.0127776	0.00961082	0.00687198	0.00689291
291	0.699981	0.06	0.06226	91	0.129065	0.171512	0.108493	0.653826	0.0647247	0.0154875	0.0107445	0.00534164	0.00712692
292	0.550003	0.49	0.10494	57.7	0.0497264	0.141263	0.0262915	0.742755	0.0591387	0.0126113	0.011176	0.00623856	0.00682857
293	0.573997	0.83	0.05062	49.6	0.117391	0.648201	0.170146	0.887198	0.0242811	0.0112454	0.00829812	0.00349196	0.00518637
294	0.249984	0.58	0.15926	69.4	0.0560388	0.112196	0.0583275	0.706466	0.15544	0.574215	0.140997	0.00942498	0.0112672
295	0.232004	0.6	0.1903	91	0.0420455	0.468356	0.221591	0.632943	0.0681179	0.867628	0.143802	0.591169	0.144432
296	0.489987	0.26	0.18448	98.2	0.0418381	0.0825178	0.0488001	0.713016	0.152738	0.0146696	0.0101894	0.00782538	0.00700826
297	0.586025	0.86	0.08748	84.7	0.045424	0.340699	0.131435	0.748653	0.122319	0.626151	0.136126	0.0185431	0.0113969
298	0.255999	0.08	0.10688	27.1	0.144189	0.26907	0.0214244	0.667416	0.0446297	0.714216	0.105721	0.00586276	0.00745611
299	0.519995	0.17	0.0739	24.4	0.178227	0.553287	0.0413227	0.813925	0.21459	0.981559	0.0246238	0.00915429	0.0084338
300	0.124	0.54	0.07002	89.2	0.0660655	0.0886387	0.0177888	0.732289	0.0478674	0.838204	0.080125	0.730696	0.3837
301	0.537975	0.21	0.13598	75.7	0.0525827	0.114825	0.0439999	0.806737	0.0927645	0.0159541	0.00998212	0.00451536	0.00606621
302	0.100006	0.83	0.15732	70.3	0.0534125	0.223681	0.0253505	0.763067	0.202504	0.357058	0.113554	0.864174	0.161456
303	0.658007	0.11	0.11852	32.5	0.246324	0.348576	0.147699	0.858519	0.0346477	0.807332	0.085598	0.014108	0.00854309
304	0.496001	0.58	0.05256	55	0.0907356	0.355661	0.140747	0.65025	0.0937101	0.0109823	0.00888392	0.00522133	0.0060979
305	0.597991	0.56	0.12434	97.3	0.0464627	0.250242	0.129361	0.775334	0.122985	0.0137572	0.0103879	0.00804166	0.00914011
306	0.400025	0.13	0.07196	91	0.0813105	0.104949	0.0320178	0.743023	0.0587991	0.015103	0.0131473	0.00401251	0.00560767
307	0.364003	0.99	0.15926	73	0.0536481	0.161113	0.115589	0.892829	0.0740041	0.499695	0.313302	0.00260283	0.00475014
308	0.19003	0.69	0.01764	39.7	0.138631	0.51395	0.0216588	0.94582	0.0557424	0.877651	0.0640673	0.283704	0.0420227
309	0.532023	0.08	0.05644	37	0.153614	0.339306	0.150614	0.708159	0.12219	0.0118188	0.00911937	0.00256636	0.00478614
310	0.694029	0.48	0.0642	75.7	0.0664202	0.369621	0.23228	0.627049	0.0955778	0.0120983	0.00876128	0.00943996	0.00808084
311	0.411991	0.76	0.2	46.9	0.0829202	0.598058	0.203287	0.772055	0.0988699	0.882666	0.187671	0.00599917	0.00570116
312	0.526009	0.68	0.0642	78.4	0.0633395	0.306221	0.143266	0.678282	0.131482	0.0178388	0.0132088	0.00708166	0.00655619
313	0.448013	0.29	0.18642	43.3	0.0615919	0.139138	0.0338249	0.704289	0.0759998	0.799142	0.166938	0.0117551	0.00989093
314	0.567983	0.85	0.0254	49.6	0.120203	0.484929	0.196326	0.823113	0.134114	0.0166649	0.0130344	0.00634652	0.0066614
315	0.580011	0.13	0.15926	23.5	0.116238	0.390229	0.265094	0.758318	0.0907204	0.794168	0.214991	0.00668356	0.00656631
316	0.513981	0.5	0.17866	28	0.0963527	0.287544	0.0408576	0.912232	0.131286	0.806317	0.123504	0.00622798	0.0067467
317	0.694029	0.51	0.12046	27.1	0.240838	0.54002	0.218432	0.65556	0.153843	0.745255	0.25096	0.0111395	0.00965464
318	0.513981	0.71	0.10882	22.6	0.198131	0.447283	0.0420001	0.703197	0.0187615	0.941421	0.0112946	0.702884	0.0673363
319	0.333995	0.79	0.04092	58.6	0.095075	0.532072	0.134085	0.862359	0.0503483	0.814658	0.0911142	0.0078392	0.00701116
320	0.100006	0.67	0.07584	83.8	0.0243723	0.126288	0.00849009	0.685583	0.0112372	0.809072	0.0103884	0.213471	0.0185677
321	0.645979	0.58	0.04286	41.5	0.128389	0.587201	0.168852	0.83012	0.0380476	0.0127899	0.00948043	0.00335843	0.00537035
322	0.364003	0.18	0.19806	50.5	0.0877858	0.197378	0.0727142	0.674533	0.117526	0.83604	0.122512	0.0104746	0.010342
323	0.675987	0.16	0.2	92.8	0.0314793	0.07393	0.018602	0.783406	0.0795397	0.0099397	0.00903126	0.00828952	0.00867861
324	0.100006	0.43	0.03898	69.4	0.0970736	0.192262	0.0583725	0.608701	0.170455	0.783644	0.187892	0.843521	0.196102
325	0.441999	0.96	0.03316	70.3	0.0471948	0.460792	0.0777259	0.698281	0.0372705	0.914644	0.05597	0.0222581	0.0132742
326	0.20801	0.46	0.07002	46.9	0.112392	0.164459	0.0355215	0.650208	0.0831933	0.972038	0.0222655	0.741231	0.0721905
327	0.669973	0.72	0.01376	19.9	0.150908	0.611465	0.170284	0.883659	0.024526	0.968088	0.0410951	0.667515	0.0540083
328	0.405977	0.8	0.0351	95.5	0.0435035	0.223459	0.128726	0.699033	0.138555	0.0100802	0.0075471	0.000329943	0.00180651
329	0.508029	0.03	0.18642	44.2	0.0814304	0.172677	0.0367289	0.661072	0.0562087	0.0134533	0.0114581	0.00116276	0.00333348
330	0.441999	0.99	0.07972	66.7	0.0496492	0.282161	0.125754	0.681186	0.170432	0.894458	0.0567793	0.00909552	0.00765829
331	0.645979	0.79	0.03122	86.5	0.0231561	0.176135	0.0192548	0.741249	0.0127861	0.0131789	0.00871996	0.0066687	0.00682078
332	0.165974	0.6	0.07196	41.5	0.0619038	0.30399	0.0289157	0.60341	0.0830267	0.959851	0.0347365	0.542458	0.287792
333	0.178002	0.4	0.1709	76.6	0.0607636	0.107533	0.0537146	0.707706	0.192633	0.884253	0.094553	0.809584	0.217811
334	0.502015	0.24	0.14762	23.5	0.154765	0.588744	0.0228146	0.656563	0.023191	0.776537	0.0172722	0.00859953	0.00875022
335	0.14198	0.39	0.04092	98.2	0.0800637	0.10028	0.038405	0.6314	0.0473909	0.912238	0.0316001	0.705424	0.110803
336	0.10602	0.33	0.12046	55.9	0.0618285	0.0717192	0.0320744	0.841513	0.036474	0.948835	0.0466165	0.855165	0.0906086
337	0.184016	0.38	0.09524	95.5	0.0693655	0.0636883	0.0241952	0.710591	0.0867493	0.784159	0.188572	0.00115812	0.00330712
338	0.219976	0.71	0.19224	78.4	0.086255	0.123844	0.0428722	0.688727	0.159879	0.49602	0.219967	0.00157794	0.00379436
339	0.117986	0.77	0.16702	21.7	0.0850571	0.419818	0.181093	0.662104	0.0550994	0.957598	0.0140222	0.809436	0.336707
340	0.429971	0.35	0.07584	15.4	0.197026	0.679669	0.0830616	0.729789	0.0914633	0.882954	0.160409	0.602175	0.213241
341	0.675987	0.48	0.19806	79.3	0.0389739	0.152651	0.0731102	0.803528	0.136616	0.0146539	0.0120501	0.00747417	0.00928499
342	0.591977	0.79	0.14762	16.3	0.102257	0.671616	0.135444	0.781251	0.0971434	0.982443	0.020446	0.680425	0.0859377
343	0.411991	0.03	0.14762	90.1	0.0689478	0.0886058	0.0418235	0.65069	0.0925401	0.0137433	0.0103513	0.00408479	0.00586653
344	0.381983	0.44	0.12046	39.7	0.0621384	0.248654	0.04706	0.628304	0.0397429	0.952317	0.0173488	0.0106399	0.00851191
346	0.502015	0.7	0.06032	23.5	0.158189	0.373484	0.0318145	0.800877	0.0193923	0.982371	0.0545926	0.00871287	0.00761648
347	0.184016	0.76	0.03898	59.5	0.0268632	0.0903326	0.0166748	0.791412	0.0127186	0.971724	0.0145438	0.778506	0.0126223
348	0.532023	0.44	0.04674	36.1	0.134069	0.436797	0.015713	0.904024	0.0104106	0.00887917	0.0102706	0.00350432	0.00583307
349	0.597991	0.9	0.13986	65.8	0.0733114	0.236621	0.0771994	0.895877	0.0514942	0.802636	0.0612329	0.012325	0.0097087
350	0.627999	0.1	0.08942	47.8	0.13973	0.378136	0.105692	0.716046	0.092361	0.0120018	0.0101403	0.00663868	0.00654246
351	0.615971	0.88	0.03316	20.8	0.125204	0.773573	0.078895	0.741012	0.0844381	0.909602	0.133761	0.723711	0.0535445
352	0.519995	0.68	0.1321	55.9	0.0615904	0.220089	0.0362261	0.81241	0.116436	0.957535	0.0445659	0.00893607	0.00910501
353	0.424019	0.48	0.19612	17.2	0.143817	0.495976	0.0853252	0.860849	0.0673766	0.943269	0.0332201	0.930919	0.0587465
354	0.586025	0.68	0.1806	75.7	0.0430707	0.193427	0.126138	0.80612	0.07996	0.0119671	0.00885047	0.00518995	0.00670554
355	0.346023	0.55	0.0157	21.7	0.22532	0.757766	0.15929	0.860806	0.078427	0.826035	0.0388555	0.00631118	0.00607186
356	0.279993	0.24	0.17672	94.6	0.0566604	0.0943627	0.0328922	0.619008	0.0924144	0.864848	0.0984472	0.00826282	0.00801709
357	0.20801	1	0.12046	91	0.0548158	0.122851	0.0169559	0.671213	0.0176724	0.693236	0.0199969	0.000896764	0.00286984
358	0.316015	0.11	0.17284	77.5	0.0576047	0.088941	0.0299232	0.629746	0.0783894	0.898636	0.1233	0.0122567	0.0103083
359	0.580011	0.31	0.0933	86.5	0.0577541	0.163084	0.0886987	0.746446	0.100076	0.0120615	0.0078374	0.00880413	0.00804959
360	0.429971	0.87	0.05062	50.5	0.105123	0.471945	0.0118997	0.985698	0.0121866	0.800791	0.0189047	0.00798853	0.00668212
361	0.478021	0.55	0.12434	29.8	0.108127	0.358646	0.0321684	0.691565	0.115369	0.744285	0.0751206	0.00269083	0.00465494
362	0.262013	0.01	0.13598	10	0.300489	0.640851	0.0247889	0.792703	0.019777	0.973674	0.0194088	0.450529	0.23391
363	0.435985	0.62	0.0545	67.6	0.130741	0.508105	0.101579	0.730622	0.0454746	0.014978	0.0130129	0.00303295	0.00503181
364	0.19003	0.08	0.05062	64.9	0.114054	0.160255	0.0804374	0.588118	0.0354613	0.751626	0.123149	0.00163802	0.0039019
365	0.14198	0.08	0.10688	62.2	0.088666	0.0709919	0.0296711	0.710765	0.0285719	0.98226	0.0129523	0.885163	0.132566
366	0.154008	0.07	0.0933	73	0.0765776	0.0689875	0.0322248	0.672331	0.108309	0.937293	0.0439601	0.784672	0.116695
367	0.184016	0.07	0.15926	69.4	0.0900279	0.0865265	0.0380791	0.757979	0.116123	0.851779	0.103018	0.56943	0.300312
368	0.171988	0	0.05256	68.5	0.113824	0.102485	0.0271819	0.653239	0.102742	0.938531	0.040539	0.801823	0.204856
369	0.556017	0.99	0.0351	74.8	0.0773345	0.370667	0.145469	0.81281	0.172758	0.0104949	0.00706795	0.00805517	0.00563586
370	0.351975	0.8	0.00794	46	0.129613	0.658344	0.267696	0.822091	0.0995553	0.90988	0.0508443	0.00867985	0.00865935
371	0.346023	0.28	0.11852	19.9	0.123728	0.352413	0.109783	0.824882	0.0437846	0.978769	0.0187704	0.759556	0.36081
372	0.316015	0.22	0.16508	34.3	0.107257	0.238073	0.0860458	0.687582	0.132972	0.81844	0.191738	0.00895906	0.00926001
373	0.465993	0.03	0.03704	10.9	0.484029	0.846178	0.0190942	0.881975	0.0642584	0.796729	0.144724	0.00376209	0.00603234
374	0.376031	0.39	0.0933	53.2	0.0783082	0.18071	0.0518845	0.850476	0.0946542	0.964704	0.0223567	0.00991407	0.00946116
375	0.111972	0.43	0.17866	55	0.10048	0.258285	0.0918586	0.685786	0.0757226	0.90418	0.14835	0.591653	0.229642
376	0.147994	0.67	0.03898	57.7	0.061267	0.326252	0.0543798	0.723808	0.0679667	0.932657	0.0596103	0.869982	0.186618
377	0.232004	0.54	0.17478	65.8	0.0450069	0.138998	0.0519507	0.64222	0.093339	0.793866	0.0904406	0.702894	0.122215
378	0.316015	0.27	0.02928	28	0.265036	0.581083	0.114727	0.683664	0.0246215	0.918879	0.0384594	0.0106105	0.00820907
379	0.664021	0.3	0.03316	50.5	0.136534	0.388153	0.0525672	0.901497	0.0695909	0.0169838	0.011705	0.00583415	0.00663794
380	0.645979	0.69	0.13598	47.8	0.0471382	0.371439	0.0839739	0.838208	0.13592	0.75865	0.0473092	0.015032	0.0142523
381	0.645979	0.02	0.16702	65.8	0.061082	0.128277	0.0574612	0.717381	0.0835398	0.017983	0.0122526	0.0066417	0.00706436
382	0.400025	0.28	0.14762	55	0.0783328	0.148095	0.0582091	0.724489	0.0819736	0.741138	0.0362461	0.0114974	0.00962759
383	0.634013	0.57	0.06808	48.7	0.102713	0.477999	0.278464	0.812923	0.145106	0.0107983	0.0112456	0.00564131	0.00666768
384	0.604005	0.23	0.09524	63.1	0.0653532	0.284208	0.174293	0.691172	0.123172	0.0154744	0.00960085	0.00406812	0.00616248
385	0.472007	0.17	0.0642	31.6	0.143179	0.352924	0.147855	0.843539	0.100047	0.874482	0.0776643	0.0117502	0.00834851
386	0.195982	0.99	0.08166	93.7	0.0300648	0.240697	0.0431198	0.694881	0.0144234	0.912248	0.017549	0.198176	0.0288028
387	0.297973	0.74	0.08942	70.3	0.0551166	0.164382	0.033044	0.829701	0.0497126	0.934637	0.0650572	0.00830512	0.00842632
388	0.327981	0.62	0.00794	72.1	0.162031	0.430178	0.0160408	0.620344	0.0216292	0.981846	0.014332	0.0103002	0.0101582
389	0.688015	0.05	0.0739	45.1	0.279197	0.340901	0.0569963	0.835342	0.0276351	0.0138199	0.0179615	0.00653209	0.00746902
390	0.238018	0.61	0.19612	82.9	0.044919	0.1134	0.0615706	0.587469	0.104384	0.646128	0.32935	0.00438854	0.0055257
391	0.394011	0.83	0.15344	19.9	0.147741	0.648421	0.331117	0.748536	0.103632	0.942966	0.0397004	0.72473	0.167039
392	0.640027	0.87	0.01958	56.8	0.142836	0.745798	0.0939212	0.802421	0.022226	0.0170149	0.00950876	0.00876771	0.00732403
393	0.346023	0.71	0.14568	41.5	0.0456764	0.167084	0.0207563	0.843084	0.01979	0.497045	0.0994869	0.00362638	0.00518119
394	0.165974	0.93	0.10882	99.1	0.0613048	0.68601	0.292484	0.576562	0.124663	0.938822	0.118175	0.880034	0.157297
395	0.268027	0.76	0.18448	77.5	0.0564274	0.136714	0.0515193	0.791247	0.0889663	0.770913	0.0982032	0.00682771	0.00703809
396	0.424019	0.73	0.14374	84.7	0.0394236	0.0818322	0.0197029	0.594526	0.0819227	0.0116189	0.0112287	0.000417881	0.00201812
397	0.526009	0.18	0.13792	37	0.123912	0.297252	0.0241008	0.658501	0.10402	0.010972	0.00892099	0.000795008	0.00277779
398	0.394011	0.71	0.02928	10	0.292927	0.842755	0.0957784	0.933024	0.0172894	0.987474	0.0130615	0.315913	0.119839
399	0.496001	0.89	0.006	36.1	0.289389	0.929746	0.0890763	0.890586	0.076966	0.95496	0.0236356	0.0115473	0.00928232
400	0.496001	0.35	0.15732	29.8	0.106484	0.385471	0.146771	0.762441	0.132576	0.533519	0.196054	0.010888	0.0107481
401	0.238018	0.18	0.01764	10.9	0.384101	0.947166	0.0220189	0.797426	0.0177795	0.986498	0.0105394	0.927917	0.0225903
402	0.465993	0.94	0.02734	78.4	0.0957155	0.481149	0.235869	0.688263	0.106283	0.0123675	0.00837699	0.00647508	0.00681493
403	0.597991	0.44	0.1418	15.4	0.111354	0.393493	0.00953435	0.868936	0.0266741	0.953019	0.0307447	0.813603	0.0957783
404	0.154008	0.42	0.09524	25.3	0.144538	0.270561	0.0395231	0.868268	0.0419039	0.944298	0.0276591	0.815124	0.330276
405	0.586025	0.47	0.10688	19.9	0.118621	0.518108	0.0162962	0.76563	0.0083806	0.984539	0.010537	0.275581	0.0212634
406	0.526009	0.99	0.0545	36.1	0.106393	0.529427	0.0178464	0.924541	0.0145694	0.902771	0.0241201	0.00563585	0.00865898
407	0.279993	0.92	0.05062	100	0.0498344	0.179053	0.0568397	0.653503	0.0646337	0.823362	0.104574	0.00982505	0.00944828
408	0.694029	0.3	0.02734	46	0.18385	0.789225	0.169023	0.831703	0.138778	0.0111763	0.011435	0.00834122	0.00905122
409	0.669973	0.08	0.01376	10	0.46184	0.923774	0.0375689	0.873048	0.0908279	0.918027	0.0773095	0.241486	0.0398221
410	0.214024	0.32	0.17866	71.2	0.0500108	0.0780558	0.0277136	0.862248	0.108754	0.843802	0.12757	0.00189139	0.00412371
411	0.351975	0.88	0.02928	59.5	0.0550881	0.364738	0.301813	0.965557	0.0210703	0.858028	0.0680638	0.0101113	0.00854409
412	0.591977	0.71	0.08748	30.7	0.0953043	0.312287	0.0420926	0.897098	0.0266183	0.848347	0.0230369	0.0105718	0.00743641
413	0.201996	0.96	0.15732	34.3	0.105605	0.222923	0.0435211	0.770292	0.0753825	0.934515	0.0317209	0.89264	0.157972
414	0.532023	0.6	0.1709	61.3	0.133028	0.150355	0.0575697	0.650375	0.0709652	0.0142756	0.0134134	0.00294833	0.00508525
415	0.22599	0.19	0.0836	50.5	0.0869753	0.158751	0.045042	0.795587	0.152812	0.568928	0.170539	0.00453535	0.00645694
416	0.286007	0.27	0.0254	12.7	0.373128	0.83508	0.0383496	0.904982	0.03625	0.893682	0.0761162	0.00255657	0.00485052
417	0.597991	0.43	0.10882	33.4	0.134495	0.465987	0.0909003	0.715306	0.0673909	0.954883	0.0621032	0.0125672	0.00968684
418	0.136028	0.61	0.03898	43.3	0.0387042	0.1528	0.0231389	0.955274	0.00816479	0.978519	0.00909238	0.895884	0.0123295
419	0.465993	0.91	0.06614	49.6	0.056817	0.343563	0.181204	0.781192	0.103254	0.850902	0.0646075	0.0109851	0.00921352
420	0.502015	0.59	0.19418	22.6	0.095173	0.31236	0.0836968	0.835207	0.0972563	0.920927	0.0250357	0.416145	0.243986
421	0.448013	0.23	0.01376	83.8	0.193333	0.436678	0.127497	0.708664	0.11725	0.0132395	0.0106957	0.00736653	0.00798568
422	0.634013	0.68	0.16314	80.2	0.0268633	0.301373	0.160428	0.591544	0.0854271	0.0118464	0.00865348	0.00760789	0.00721976
423	0.195982	0.6	0.04868	15.4	0.198125	0.620382	0.180133	0.771962	0.0684495	0.89742	0.0275801	0.767198	0.144301
424	0.682001	0.31	0.15538	51.4	0.134615	0.199426	0.106272	0.656899	0.102007	0.0234799	0.0179751	0.00599512	0.00789675
425	0.364003	0.77	0.02734	46	0.108757	0.271555	0.0199636	0.963942	0.0226018	0.969456	0.0235025	0.0149727	0.0126674
426	0.19003	0.38	0.15926	75.7	0.0514368	0.125405	0.0313819	0.836764	0.0821372	0.960702	0.0705473	0.455671	0.192663
427	0.502015	0.4	0.18448	72.1	0.0488889	0.110779	0.0305942	0.766867	0.149622	0.0144631	0.0112087	0.00602585	0.0073436
428	0.255999	0	0.14374	50.5	0.126733	0.15224	0.0409266	0.806074	0.0836466	0.760792	0.108265	0.00802725	0.00854038
429	0.435985	0.06	0.19806	57.7	0.0740002	0.122733	0.0592236	0.799962	0.159171	0.0130914	0.00996678	0.003172	0.00497343
430	0.286007	0.19	0.2	81.1	0.0639335	0.09431	0.0343035	0.669791	0.111299	0.819489	0.0976931	0.00862745	0.00765182
431	0.699981	0.39	0.2	49.6	0.0434817	0.143494	0.0379817	0.821892	0.0695826	0.0104744	0.00750352	0.00158544	0.00373553
432	0.357989	0.11	0.006	19	0.36275	0.804967	0.0587729	0.770179	0.0217426	0.918194	0.0716859	0.0096249	0.00919576
433	0.165974	0.63	0.006	15.4	0.175557	0.886516	0.0179581	0.807246	0.0294545	0.978047	0.0128369	0.862171	0.18565
434	0.532023	0.38	0.08554	99.1	0.0693334	0.238955	0.0678329	0.671803	0.0709142	0.0128077	0.0100623	0.00843568	0.00800265
435	0.160022	0.03	0.15344	40.6	0.113891	0.146535	0.0631962	0.763442	0.107366	0.931463	0.0297935	0.859023	0.148287
436	0.303987	0.93	0.04286	90.1	0.0559824	0.506221	0.417367	0.723221	0.0756629	0.442093	0.156692	0.0099092	0.00812095
437	0.333995	0.68	0.15538	60.4	0.0542287	0.419016	0.185398	0.888957	0.116146	0.87219	0.196558	0.0152388	0.0101547
438	0.333995	0.08	0.19806	42.4	0.076164	0.176173	0.0575222	0.595027	0.095826	0.819326	0.183507	0.00814104	0.00724427
439	0.100006	0.11	0.09524	42.4	0.115974	0.145815	0.0659387	0.680064	0.154202	0.923403	0.0456327	0.573856	0.14493
440	0.249984	0.41	0.14374	81.1	0.0499954	0.115428	0.0603275	0.622034	0.103204	0.842043	0.0629733	0.00576697	0.00685166
441	0.255999	0.44	0.02152	92.8	0.0746998	0.191248	0.06395	0.669244	0.121555	0.854803	0.156198	0.0106412	0.00963167
442	0.675987	0.01	0.15732	91	0.0462981	0.129416	0.10642	0.752524	0.134644	0.0107332	0.0095985	0.00423913	0.00562041
443	0.364003	0.89	0.0836	43.3	0.0610194	0.538715	0.196306	0.789715	0.114847	0.875807	0.086072	0.0058035	0.00758451
444	0.411991	0.85	0.09524	26.2	0.0689111	0.479935	0.141707	0.686541	0.154835	0.922943	0.0150252	0.540795	0.185111
445	0.441999	0.59	0.07778	98.2	0.0392828	0.108826	0.0368677	0.698604	0.0621961	0.00865729	0.00787841	0.00411476	0.00589215
446	0.489987	0.83	0.08748	19.9	0.107031	0.589487	0.00920872	0.880092	0.0139035	0.969116	0.0144721	0.813414	0.0148165
447	0.573997	0.38	0.10882	84.7	0.047951	0.12168	0.0370656	0.738692	0.175033	0.00883068	0.00971211	0.0071773	0.00682508
448	0.537975	0.57	0.02152	68.5	0.155316	0.622478	0.0565055	0.680456	0.0230413	0.0148108	0.0115669	0.00928156	0.00862901
449	0.519995	0.96	0.09524	75.7	0.0599109	0.320604	0.145515	0.910006	0.109608	0.00904157	0.00719351	0.00178166	0.00402298
450	0.370017	0.9	0.11658	64.9	0.0376368	0.12406	0.0861241	0.881594	0.0874832	0.930634	0.0775428	0.00901618	0.00786509
451	0.441999	0.95	0.04674	18.1	0.27897	0.824178	0.145797	0.8772	0.0230814	0.986033	0.00960873	0.773796	0.126245
452	0.130014	0.07	0.00794	55.9	0.210771	0.333938	0.134904	0.654459	0.0914536	0.972461	0.021476	0.53981	0.187004
453	0.124	0.69	0.08942	45.1	0.0432171	0.200544	0.158641	0.802179	0.0837268	0.915393	0.128267	0.540492	0.173771
454	0.526009	0.19	0.06032	19.9	0.258754	0.856831	0.0182813	0.769685	0.0278294	0.970445	0.0509706	0.0107276	0.00818542
455	0.550003	0.41	0.17672	43.3	0.0768793	0.396642	0.102513	0.620098	0.164249	0.716639	0.120218	0.0094263	0.00912581
456	0.567983	0.79	0.14956	91	0.0544041	0.17668	0.0473399	0.677549	0.0247993	0.0121142	0.0117366	0.00551995	0.00622817
457	0.370017	0.48	0.09524	22.6	0.13714	0.438897	0.146576	0.832914	0.0474119	0.724424	0.287369	0.00078496	0.00272273
458	0.268027	0.7	0.03898	22.6	0.153224	0.523832	0.0279548	0.714944	0.0225516	0.98852	0.0084366	0.642304	0.0940388
459	0.543989	0.33	0.1418	58.6	0.071661	0.184883	0.0382057	0.867725	0.0952316	0.0173955	0.0120794	0.00469909	0.00529772
460	0.387997	0.62	0.06226	15.4	0.221953	0.62906	0.115959	0.72904	0.0773938	0.953863	0.0340901	0.641344	0.349936
461	0.627999	0.58	0.17672	44.2	0.064835	0.309846	0.0310559	0.687105	0.0189338	0.753374	0.0397265	0.00857563	0.00779241
462	0.279993	0.7	0.00794	68.5	0.0933023	0.514426	0.0253526	0.696314	0.139361	0.954918	0.0519114	0.00785867	0.00807869
463	0.310001	0.31	0.11076	78.4	0.0520769	0.0821123	0.0218088	0.796707	0.0982947	0.921759	0.0615813	0.0114549	0.0102798
464	0.669973	0.99	0.06614	71.2	0.28022	0.47375	0.36886	0.859211	0.116642	0.0167763	0.010923	0.000131579	0.00113998
465	0.147994	0.24	0.11658	80.2	0.064719	0.0785973	0.0648579	0.717706	0.148748	0.933421	0.049824	0.74911	0.241997
466	0.400025	0.62	0.1224	52.3	0.0467177	0.116372	0.0285733	0.828693	0.0682444	0.824292	0.0381077	0.0134586	0.00960871
467	0.573997	0.23	0.13598	81.1	0.0564979	0.109431	0.0447539	0.806188	0.184004	0.0135319	0.0100645	0.00571056	0.00718058
468	0.429971	0.68	0.09136	14.5	0.188189	0.648207	0.167752	0.876585	0.0648579	0.963044	0.0211658	0.349026	0.35539
469	0.10602	0.61	0.15926	59.5	0.0582662	0.213683	0.0152438	0.549254	0.00460907	0.764113	0.0210786	0.456718	0.0213191
470	0.130014	0.22	0.15926	26.2	0.148454	0.323931	0.122823	0.69292	0.173519	0.958946	0.0917623	0.325188	0.105748
471	0.249984	0.65	0.01376	62.2	0.141777	0.475833	0.138026	0.746909	0.110463	0.932138	0.0741206	0.00402764	0.00601536
472	0.561969	0.37	0.03704	91	0.0667608	0.225518	0.0780958	0.648452	0.13566	0.0143644	0.0133929	0.00927035	0.00854463
473	0.24397	0.45	0.0448	88.3	0.0719266	0.138522	0.0765122	0.8162	0.144562	0.827272	0.059882	0.00888797	0.00854271
474	0.658007	0.54	0.1806	22.6	0.161059	0.38619	0.204688	0.839022	0.118367	0.904306	0.0929711	0.00353769	0.00538675
475	0.117986	0.26	0.01182	68.5	0.173736	0.228501	0.0730728	0.758169	0.174015	0.933167	0.0618044	0.645843	0.304441
476	0.195982	0.86	0.04092	14.5	0.205681	0.7599	0.0644382	0.908202	0.0163864	0.989873	0.0110132	0.66555	0.213878
477	0.387997	0.08	0.0254	22.6	0.245726	0.576524	0.111338	0.79758	0.0647291	0.983446	0.0207666	0.00946345	0.00931903
478	0.627999	0	0.09718	90.1	0.0764002	0.200429	0.107945	0.673925	0.0917678	0.0100536	0.00875405	0.0011243	0.00321672
479	0.441999	0.11	0.08748	37	0.112528	0.354711	0.0823858	0.563928	0.096925	0.888806	0.0900337	0.0146907	0.0106371
480	0.658007	0.02	0.03898	98.2	0.155879	0.453006	0.154726	0.686147	0.0518824	0.0101736	0.00803292	0.00424166	0.0059467
481	0.694029	0.4	0.1709	16.3	0.121413	0.476176	0.0855194	0.767302	0.0432296	0.89171	0.126045	0.542364	0.184385
482	0.441999	0.01	0.09718	55.9	0.142831	0.185868	0.0409248	0.727821	0.101534	0.0109561	0.00921037	0.00392081	0.0059668
483	0.604005	0.3	0.01376	49.6	0.198225	0.860052	0.0983026	0.696983	0.0489546	0.0153124	0.00927498	0.00467799	0.00664325
484	0.573997	0.28	0.14568	82	0.058237	0.184127	0.0647224	0.695279	0.0709095	0.0171657	0.0121396	0.00530421	0.00638122
485	0.381983	0.48	0.00988	77.5	0.190905	0.66884	0.200372	0.670421	0.0703071	0.0150514	0.01173	0.00397058	0.00568523
486	0.238018	0.09	0.10494	92.8	0.0736449	0.0877396	0.0355933	0.611844	0.0700853	0.696798	0.242396	0.00799047	0.00891795
487	0.286007	0.23	0.14956	29.8	0.0862752	0.146978	0.0635957	0.853096	0.0499239	0.917723	0.0654099	0.00377108	0.00542818
488	0.682001	0.05	0.03898	82.9	0.122609	0.384288	0.0896777	0.77534	0.119992	0.0107331	0.0112864	0.00289164	0.00486092
489	0.117986	0.21	0.11076	45.1	0.0946353	0.152325	0.0863188	0.927023	0.1358	0.972838	0.0418632	0.411848	0.0769785
490	0.459979	0.8	0.01764	60.4	0.175617	0.52085	0.0864462	0.810348	0.0325002	0.012276	0.00994494	0.00537237	0.00642579
491	0.117986	0.37	0.05062	75.7	0.0584067	0.115894	0.0173635	0.811402	0.019134	0.980562	0.0160253	0.955989	0.0333865
492	0.292021	0.66	0.10106	45.1	0.0718838	0.380922	0.0153632	0.697261	0.0105763	0.976948	0.0170859	0.883185	0.0200636
493	0.688015	0.88	0.13404	71.2	0.0266786	0.11979	0.0392559	0.821428	0.114169	0.0163268	0.0098487	0.00495349	0.00604964
494	0.519995	0.65	0.1224	72.1	0.0531764	0.260439	0.0481295	0.718677	0.0419725	0.011056	0.0109791	0.00450294	0.00568187
495	0.195982	0.64	0.17284	42.4	0.0626378	0.192656	0.0730652	0.855791	0.112557	0.89269	0.0392739	0.465957	0.126711
496	0.454027	0.32	0.06808	98.2	0.0738895	0.167037	0.0527523	0.640551	0.153952	0.0169461	0.0109595	0.00585684	0.0070885
497	0.232004	0.4	0.00988	88.3	0.135935	0.252605	0.111867	0.627821	0.079737	0.926353	0.0859176	0.00828392	0.00789951
498	0.394011	0.4	0.17284	53.2	0.053254	0.155992	0.0640891	0.69264	0.0308137	0.928224	0.0221017	0.00801719	0.00733611
499	0.316015	0.39	0.02734	35.2	0.278508	0.46555	0.080666	0.706841	0.0310217	0.866154	0.122089	0.00871299	0.0085514
500	0.214024	0.18	0.006	83.8	0.245957	0.605523	0.13813	0.525076	0.06283	0.843629	0.156219	0.00746923	0.00727417
501	0.519995	0.8	0.19612	78.4	0.0534334	0.259853	0.0606296	0.790013	0.099988	0.957973	0.0364815	0.0161437	0.0118262
502	0.543989	0.03	0.08748	30.7	0.180758	0.431516	0.114799	0.773215	0.0668366	0.0135077	0.0121903	0.00280532	0.00510835
503	0.699981	0.87	0.006	20.8	0.0891831	0.93498	0.0195777	0.876478	0.0129626	0.784339	0.0173795	0.00218276	0.00428857
504	0.627999	0.93	0.006	45.1	0.148937	0.884003	0.0171533	0.83377	0.0192515	0.0142339	0.0112148	0.00370505	0.00571335
505	0.178002	0.58	0.17672	89.2	0.0551117	0.177792	0.0493446	0.568184	0.03923	0.949899	0.154376	0.564704	0.0715976
506	0.10602	0.33	0.16314	19	0.187897	0.58333	0.345635	0.687614	0.061948	0.854127	0.0629041	0.794374	0.188036
507	0.370017	0.67	0.01764	99.1	0.100552	0.195952	0.182478	0.52713	0.0428438	0.803346	0.135095	0.0109862	0.00734451
508	0.111972	0.02	0.08942	23.5	0.201244	0.280255	0.0227977	0.765546	0.0704216	0.915521	0.017384	0.675218	0.171927
509	0.640027	0.41	0.07196	39.7	0.142339	0.448897	0.139386	0.74131	0.0149742	0.00739479	0.00642044	0.00230401	0.00432634
510	0.136028	0.88	0.11076	14.5	0.150453	0.810156	0.0116539	0.650997	0.0202909	0.945515	0.0242413	0.386265	0.0111058
511	0.465993	0.9	0.14762	25.3	0.130617	0.353994	0.0893664	0.685274	0.164703	0.942831	0.0330161	0.472934	0.381093
512	0.550003	0.65	0.06226	53.2	0.0718207	0.373453	0.159493	0.665283	0.114154	0.0141333	0.00923708	0.00729295	0.00761909
513	0.286007	0.93	0.14762	15.4	0.200397	0.968879	0.00342255	0.809736	0.00160266	0.310527	0.0024243	0.650132	0.00147683
514	0.454027	0.79	0.03704	39.7	0.157797	0.874381	0.218828	0.828509	0.0240967	0.967929	0.0649155	0.00811606	0.00835575
515	0.232004	0.62	0.11464	96.4	0.0590044	0.0942583	0.0537657	0.663873	0.0699906	0.741307	0.14429	0.0074842	0.00827454
516	0.273979	0.57	0.06032	68.5	0.0644257	0.130418	0.0195329	0.696525	0.060969	0.840602	0.0740221	0.00891203	0.00860728
517	0.322029	0.76	0.0545	74.8	0.0749208	0.199746	0.0240089	0.771539	0.136893	0.865683	0.137984	0.0112413	0.00943291
518	0.483973	0.1	0.03704	77.5	0.150463	0.278668	0.118997	0.679647	0.128093	0.0126319	0.00882185	0.00816793	0.0080123
519	0.454027	0.97	0.1127	95.5	0.0317825	0.313445	0.0191457	0.420773	0.0183341	0.96984	0.0184718	0.0120199	0.00837286
520	0.627999	0.33	0.11464	99.1	0.0561578	0.12741	0.0394677	0.829752	0.110063	0.0117905	0.0118532	0.00272784	0.00472179
521	0.496001	0.39	0.0836	86.5	0.0583276	0.135303	0.0768552	0.754978	0.0288196	0.0144338	0.0114023	0.0102398	0.0084441
522	0.688015	0.96	0.103	76.6	0.0202891	0.190837	0.0114494	0.581989	0.022701	0.844771	0.0141075	0.0121649	0.0103175
523	0.513981	0.87	0.1903	37	0.0775503	0.28209	0.067203	0.899449	0.121734	0.473794	0.059018	0.00670656	0.00652657
524	0.184016	0.3	0.04868	38.8	0.192502	0.278577	0.0336657	0.871065	0.13586	0.967557	0.0597697	0.917597	0.0886333
525	0.459979	0.75	0.13792	74.8	0.0418865	0.193161	0.163269	0.63857	0.165082	0.00809742	0.00879542	0.0010312	0.00311325
526	0.303987	0.63	0.0836	82.9	0.0668408	0.155811	0.136435	0.670441	0.106655	0.873567	0.097403	0.00885549	0.00814563
527	0.249984	0.31	0.07584	35.2	0.139714	0.19483	0.0350489	0.841705	0.0561371	0.853623	0.091896	0.00766619	0.0075716
528	0.651993	0.28	0.05256	10	0.376119	0.770207	0.136964	0.821483	0.0670727	0.908092	0.0349562	0.714787	0.320715
529	0.400025	0.1	0.03122	24.4	0.303864	0.645924	0.0635822	0.854465	0.0571407	0.914755	0.0274652	0.0136269	0.00958704
530	0.543989	0.1	0.18642	70.3	0.0677929	0.131397	0.0540544	0.766015	0.0999648	0.0100098	0.00789511	0.00744924	0.007717
531	0.496001	0.01	0.17478	49.6	0.0964693	0.163081	0.0652717	0.741083	0.087048	0.0129372	0.00996398	0.0041118	0.00573149
532	0.405977	0.16	0.006	39.7	0.407888	0.885675	0.0264257	0.793836	0.0290343	0.0121369	0.0104218	0.003845	0.00591342
533	0.483973	0.09	0.04674	14.5	0.303488	0.688959	0.133238	0.934921	0.042781	0.892715	0.0588425	0.00711125	0.00704026
534	0.496001	0.99	0.07002	91	0.0471449	0.345076	0.101042	0.650704	0.0417359	0.0149013	0.00972362	0.000879406	0.0028779
535	0.370017	0.4	0.0448	62.2	0.0830784	0.228963	0.0773155	0.758943	0.0418587	0.853821	0.0365906	0.00925534	0.00884608
536	0.483973	0.94	0.10106	25.3	0.0829333	0.606943	0.0994183	0.669473	0.146125	0.839903	0.156754	0.157749	0.232092
537	0.10602	0.96	0.02152	86.5	0.0717703	0.267086	0.0445607	0.69982	0.0603238	0.90352	0.0271215	0.543845	0.0534655
538	0.195982	0.98	0.13404	51.4	0.0613599	0.216121	0.0946004	0.920315	0.106063	0.944166	0.0153727	0.821673	0.0689997
539	0.669973	0.65	0.12822	25.3	0.145641	0.526996	0.254103	0.714172	0.090004	0.872684	0.0478364	0.656949	0.193261
540	0.327981	0.09	0.0739	44.2	0.0885381	0.106459	0.0230123	0.843795	0.143703	0.947899	0.0467636	0.00904086	0.00844727
541	0.621985	0.97	0.13792	92.8	0.0300167	0.166874	0.101407	0.909174	0.0799774	0.0133836	0.00868523	0.00828523	0.00676626
542	0.567983	0.56	0.00988	14.5	0.241265	0.85029	0.0319936	0.945201	0.055361	0.865212	0.161437	0.00194395	0.00434098
543	0.459979	0.87	0.16702	20.8	0.228351	0.495373	0.0850913	0.769228	0.0902059	0.933698	0.0497959	0.206276	0.282153
544	0.364003	0.16	0.03122	10.9	0.422018	0.819656	0.0927585	0.902637	0.0665058	0.901287	0.0406831	0.00110556	0.00317462
545	0.184016	0.71	0.05256	36.1	0.101397	0.250688	0.0903087	0.787574	0.177334	0.960746	0.0309938	0.897622	0.0945246
546	0.238018	0.32	0.07002	64	0.0627288	0.147126	0.0257384	0.587355	0.0898294	0.942314	0.0973727	0.00598076	0.0066024
547	0.10602	0.9	0.13404	88.3	0.0524152	0.135638	0.0447675	0.589453	0.118802	0.631926	0.264726	0.688627	0.139434
548	0.441999	0.98	0.18448	48.7	0.0425674	0.243931	0.158122	0.712284	0.0814144	0.829485	0.0958087	0.00843001	0.00758217
549	0.645979	0.78	0.17672	29.8	0.0814551	0.364034	0.0143321	0.675161	0.0201794	0.99114	0.0103124	0.984964	0.00939613
550	0.160022	0.88	0.07584	76.6	0.0355286	0.127218	0.0872928	0.392576	0.0797591	0.900188	0.118704	0.725009	0.0940114
551	0.262013	0.65	0.11076	10.9	0.182923	0.427623	0.094101	0.906628	0.028991	0.914741	0.0586288	0.558406	0.0577251
552	0.441999	0.84	0.19224	16.3	0.170404	0.659798	0.0101123	0.82466	0.0056522	0.935693	0.00605164	0.063073	0.0162385
553	0.195982	0.45	0.03704	29.8	0.12748	0.355795	0.144641	0.707307	0.143535	0.971292	0.0217037	0.489991	0.163787
554	0.381983	0.7	0.06226	78.4	0.0647316	0.147267	0.0613941	0.765777	0.119643	0.0117143	0.00916605	0.00200838	0.00424311
555	0.664021	0.63	0.13986	69.4	0.0396716	0.147552	0.0421597	0.749954	0.037754	0.0184556	0.0177673	0.0053245	0.00559197
556	0.322029	0.06	0.18448	30.7	0.11174	0.190652	0.0306874	0.822025	0.148385	0.858975	0.0417399	0.00760953	0.00745855
557	0.597991	0.44	0.09524	21.7	0.154316	0.701067	0.0468822	0.744278	0.0784104	0.856001	0.0536943	0.00652361	0.00654841
558	0.310001	0.08	0.08942	26.2	0.180432	0.373468	0.116954	0.823454	0.112125	0.775354	0.117869	0.0081562	0.00775192
559	0.357989	0.85	0.103	36.1	0.0649937	0.243744	0.0576055	0.804973	0.107966	0.870742	0.131837	0.00858995	0.00783117
560	0.615971	0.22	0.17866	86.5	0.0410439	0.122653	0.0502846	0.678105	0.0846566	0.0188286	0.0145897	0.0101678	0.00965327
562	0.465993	0.15	0.14568	48.7	0.0808808	0.109372	0.0171039	0.889877	0.156751	0.0154564	0.0126949	0.00158472	0.00387664
563	0.597991	0.67	0.1709	77.5	0.0459828	0.180154	0.0822062	0.728787	0.112084	0.0184703	0.0127096	0.00778935	0.00695241
564	0.573997	0.76	0.07584	23.5	0.39738	0.641897	0.143448	0.891333	0.0703935	0.924718	0.0123784	0.764821	0.0166569
565	0.537975	0.95	0.11076	69.4	0.0534327	0.207189	0.0680661	0.641622	0.0695669	0.749013	0.168091	0.010256	0.00922763
566	0.351975	0.92	0.13016	55	0.0521447	0.407368	0.116262	0.693646	0.17394	0.318075	0.184266	0.00304386	0.00503366
567	0.24397	0.55	0.02928	21.7	0.178111	0.533607	0.180022	0.868831	0.0533264	0.984129	0.014934	0.32008	0.340599
568	0.370017	0.71	0.16314	49.6	0.0604195	0.166929	0.106181	0.84028	0.0741352	0.392409	0.109308	0.00797352	0.00713552
569	0.550003	0.89	0.01764	98.2	0.08519	0.5231	0.0341805	0.727361	0.047754	0.00904435	0.00906875	0.00736301	0.00907203
570	0.322029	0.91	0.14762	12.7	0.214982	0.736782	0.13858	0.746236	0.143496	0.953182	0.029589	0.393038	0.0227572
571	0.699981	0.79	0.14956	64.9	0.0235943	0.174295	0.0799828	0.835772	0.0158652	0.925234	0.0319568	0.00907209	0.00724146
572	0.178002	0.75	0.13598	34.3	0.0338756	0.175056	0.0228122	0.950402	0.0169081	0.80166	0.00698673	0.2372	0.00632407
573	0.117986	0.32	0.02346	99.1	0.0905356	0.12793	0.0644066	0.68996	0.176002	0.940288	0.0871944	0.557024	0.182098
574	0.556017	0.28	0.11076	20.8	0.155211	0.460633	0.0891034	0.85663	0.0916751	0.792541	0.0561912	0.00667917	0.00682998
575	0.597991	0.73	0.1418	14.5	0.143713	0.696611	0.0307016	0.553582	0.0833983	0.971243	0.0109678	0.201777	0.0227513
576	0.640027	0.18	0.01764	11.8	0.292653	0.912317	0.0282433	0.872655	0.0407683	0.959368	0.0283703	0.438715	0.234729
577	0.411991	0.72	0.01764	39.7	0.134246	0.460885	0.139452	0.789325	0.0313177	0.954021	0.0212814	0.010213	0.00773539
578	0.100006	0.67	0.03122	15.4	0.214632	0.689943	0.022783	0.838501	0.0161793	0.954242	0.0260191	0.863347	0.0215286
579	0.664021	0.08	0.02346	55.9	0.215023	0.680778	0.106204	0.807352	0.099452	0.00846151	0.00708025	0.00020603	0.00142635
580	0.627999	0.28	0.05062	19	0.230408	0.861846	0.100387	0.891974	0.0388804	0.739671	0.0371364	0.0101617	0.00860248
581	0.10602	0.07	0.03898	32.5	0.188806	0.385104	0.116288	0.579433	0.0968899	0.971648	0.0319678	0.872494	0.101174
582	0.556017	0.42	0.19224	22.6	0.0930034	0.363459	0.0733543	0.938083	0.0311271	0.852032	0.0936844	0.71109	0.104094
583	0.472007	0.17	0.11464	76.6	0.110396	0.129181	0.0479608	0.678489	0.128323	0.0145848	0.0100299	0.00541079	0.00714626
584	0.333995	0.03	0.11464	81.1	0.0800572	0.107033	0.0397653	0.647182	0.0672246	0.870013	0.0729538	0.0124905	0.00998481
585	0.171988	0.43	0.09912	75.7	0.0451509	0.0898288	0.0262259	0.769823	0.0618599	0.967271	0.0612378	0.628375	0.0823204
586	0.100006	0.87	0.0157	38.8	0.0773263	0.464443	0.011698	0.926802	0.0135862	0.982613	0.0125062	0.175446	0.011281
587	0.537975	0.25	0.14568	97.3	0.0512456	0.124902	0.026126	0.706337	0.0809446	0.0152028	0.0137226	0.0074315	0.00766422
588	0.651993	0.74	0.13016	100	0.0870617	0.20643	0.0383113	0.559778	0.112833	0.020057	0.0124604	0.00918354	0.00952206
589	0.591977	0.49	0.0642	63.1	0.110043	0.364118	0.151922	0.875129	0.130068	0.0146654	0.0113286	0.00988289	0.00912828
590	0.441999	0.25	0.12434	64.9	0.0785836	0.154974	0.034938	0.599807	0.0837919	0.0121959	0.011169	0.00401648	0.00559055
591	0.255999	0.49	0.15926	37	0.0422131	0.102076	0.018361	0.790013	0.0176489	0.89133	0.0158662	0.830199	0.0334547
592	0.292021	0.82	0.06032	19.9	0.123254	0.406327	0.0197954	0.90728	0.0132348	0.985338	0.0113472	0.715227	0.0152423
593	0.165974	0.55	0.05256	88.3	0.0637782	0.15963	0.0364461	0.778739	0.110861	0.834362	0.0446029	0.695737	0.231976
594	0.327981	0.88	0.1515	42.4	0.0548487	0.303758	0.207979	0.649508	0.119503	0.678222	0.0423045	0.00355267	0.00571621
595	0.357989	0.3	0.06614	76.6	0.0758139	0.117929	0.0420809	0.607639	0.118341	0.0114934	0.00963787	9.38658e-05	0.000964288
596	0.586025	0.56	0.1806	12.7	0.193374	0.587894	0.249425	0.812171	0.134572	0.909223	0.0755475	0.456847	0.343976
597	0.297973	0.53	0.06614	82.9	0.0544356	0.101952	0.0779087	0.841333	0.0839464	0.943564	0.0885815	0.00980836	0.00851737
598	0.130014	0.29	0.16702	35.2	0.122435	0.227463	0.0503102	0.844248	0.0363201	0.984221	0.0115201	0.339038	0.294677
599	0.489987	0.16	0.1321	72.1	0.0732904	0.097459	0.0404527	0.739615	0.151338	0.0133942	0.012324	0.00648633	0.00790284
600	0.327981	0.04	0.10106	80.2	0.0755708	0.0996576	0.0293173	0.665189	0.0867045	0.884742	0.12644	0.0101934	0.00876028
601	0.214024	0.65	0.09524	100	0.0389907	0.286764	0.0895266	0.665315	0.0924069	0.711287	0.127264	0.677822	0.0715957
602	0.465993	0.69	0.15732	17.2	0.236665	0.847151	0.129687	0.713412	0.0643277	0.918541	0.0994732	0.600243	0.153405
603	0.100006	0.9	0.02346	67.6	0.0581194	0.122836	0.0336857	0.937108	0.064641	0.946025	0.0169119	0.897427	0.0999456
604	0.364003	0.45	0.07584	55	0.072134	0.165242	0.0548535	0.836377	0.0985452	0.872584	0.0663959	0.0139195	0.0113414
605	0.418005	0.72	0.0448	29.8	0.0593772	0.409618	0.0768887	0.709832	0.0704198	0.912295	0.153633	0.00438306	0.00623093
606	0.573997	0.16	0.06614	11.8	0.347659	0.857403	0.042461	0.737361	0.0462436	0.972891	0.0248787	0.541782	0.286345
607	0.286007	0.46	0.1806	48.7	0.0748294	0.226602	0.10005	0.843225	0.0993078	0.669536	0.240326	0.00538078	0.00733063
608	0.508029	0.98	0.18642	33.4	0.0526179	0.366167	0.121928	0.713734	0.070204	0.905549	0.0446889	0.23961	0.176545
609	0.160022	0.34	0.00794	12.7	0.424722	0.961625	0.0250095	0.86591	0.0184256	0.986041	0.013566	0.565838	0.0178938
610	0.165974	0.55	0.0448	92.8	0.0680082	0.168659	0.0317356	0.562937	0.0359565	0.972916	0.0563794	0.660906	0.0736727
611	0.10602	0.24	0.08942	91.9	0.0797399	0.104053	0.0299609	0.694259	0.179447	0.889763	0.0637901	0.527271	0.236506
612	0.543989	0.39	0.05256	46	0.183485	0.253337	0.0722903	0.821563	0.05104	0.010963	0.00933677	0.000479137	0.00214327
613	0.627999	0.59	0.13404	58.6	0.0654594	0.417704	0.13542	0.658845	0.100354	0.00978418	0.0099707	0.00676653	0.00714398
614	0.561969	0.99	0.08748	78.4	0.0593488	0.307285	0.0216023	0.736995	0.0223359	0.00637583	0.00674849	0.00207397	0.00435613
615	0.472007	0.42	0.07778	56.8	0.0839483	0.342954	0.116368	0.705059	0.0921513	0.0107847	0.00975438	0.00273681	0.00469287
616	0.664021	0.5	0.16314	76.6	0.0505278	0.159781	0.0708995	0.809166	0.122693	0.00896669	0.0071991	0.00525484	0.00675365
617	0.489987	0.64	0.09524	87.4	0.0291491	0.127778	0.0274036	0.706385	0.0200636	0.0153998	0.00868438	0.00175546	0.00394832
618	0.124	0.46	0.07778	68.5	0.0901126	0.263006	0.0745948	0.579922	0.0428303	0.925306	0.0573834	0.953719	0.0597683
619	0.688015	0.59	0.2	26.2	0.0783689	0.590438	0.151754	0.538279	0.160175	0.886445	0.112028	0.704017	0.183311
620	0.400025	0.19	0.04868	41.5	0.210921	0.378954	0.107151	0.730992	0.0938146	0.0137965	0.010004	0.00147185	0.00366887
621	0.532023	0.98	0.01764	17.2	0.108889	0.468594	0.0148072	0.817488	0.0116764	0.967293	0.00685125	0.852373	0.0180102
622	0.615971	0.1	0.18836	97.3	0.0570916	0.139167	0.0608914	0.684637	0.0687636	0.00793138	0.00751656	0.000876675	0.00287835
623	0.333995	0.33	0.04674	28	0.175027	0.551194	0.0528113	0.68794	0.0922652	0.92052	0.0427223	0.00911218	0.00858578
624	0.627999	0.55	0.2	91.9	0.0392937	0.163852	0.0724338	0.707903	0.138006	0.0169679	0.0124312	0.00943842	0.00900351
625	0.621985	0.64	0.0933	28.9	0.164502	0.586491	0.0186427	0.792147	0.0178182	0.889939	0.0141706	0.00564115	0.00612821
626	0.429971	0.11	0.10882	38.8	0.119558	0.265082	0.117235	0.715595	0.148012	0.901163	0.103818	0.00867395	0.00791654
627	0.357989	0.39	0.00794	84.7	0.177387	0.588935	0.248654	0.639129	0.0872671	0.0160412	0.0148436	0.0015096	0.00374468
628	0.496001	0.62	0.00988	78.4	0.159128	0.627113	0.165726	0.709638	0.0829612	0.0153404	0.0117456	0.00686063	0.00718067
629	0.297973	0.3	0.11658	35.2	0.110603	0.263727	0.0157909	0.698751	0.0384506	0.948469	0.0626746	0.010072	0.00860827
630	0.441999	0.44	0.12628	34.3	0.100098	0.29727	0.0289748	0.789789	0.0245121	0.978267	0.0589194	0.00881282	0.00817474
631	0.249984	0.25	0.15926	22.6	0.149101	0.294752	0.0224671	0.858795	0.0475233	0.963235	0.0226102	0.620355	0.155064
632	0.171988	0.68	0.02152	82.9	0.119447	0.189074	0.0473729	0.752242	0.155871	0.915016	0.149945	0.495504	0.235568
633	0.519995	0.03	0.07002	97.3	0.0963511	0.161464	0.0379522	0.662415	0.0781606	0.0189417	0.0135455	0.00828315	0.00765495
634	0.130014	0.17	0.02152	15.4	0.294226	0.701541	0.225303	0.683494	0.058572	0.940084	0.0560837	0.653305	0.232932
635	0.124	0.86	0.1418	23.5	0.0298607	0.15088	0.00519564	0.909581	0.00294804	0.865814	0.00678667	0.250027	0.00181618
636	0.669973	0.81	0.08554	46.9	0.0912509	0.510238	0.0797766	0.712313	0.113125	0.851286	0.0799612	0.0117804	0.00961948
637	0.22599	0.15	0.11658	82	0.0773478	0.10392	0.0440691	0.619741	0.115492	0.711058	0.184543	0.00614638	0.00741626
638	0.364003	0.74	0.19418	87.4	0.0317766	0.204038	0.159275	0.751973	0.16586	0.699516	0.236062	0.00770566	0.00761358
639	0.669973	0.31	0.00988	24.4	0.647847	0.91347	0.141158	0.891426	0.0516796	0.844347	0.0912158	0.00784646	0.00711357
640	0.597991	0.39	0.11464	65.8	0.0765941	0.286878	0.158277	0.711575	0.179642	0.0146063	0.0108441	0.00804604	0.00783314
641	0.586025	0.54	0.1903	82.9	0.0287686	0.173168	0.139776	0.717316	0.0978458	0.0161634	0.012325	0.00812063	0.00899675
642	0.381983	0.57	0.06226	42.4	0.129455	0.269494	0.0439511	0.671227	0.105208	0.891056	0.0642014	0.0116948	0.00968699
643	0.580011	0.44	0.1612	39.7	0.0817899	0.236229	0.27086	0.858323	0.0381725	0.768217	0.130903	0.00842151	0.00589929
644	0.645979	0.01	0.1224	79.3	0.0632046	0.178405	0.0552072	0.811839	0.179613	0.00944629	0.00930783	0.0019065	0.00420626
645	0.496001	0.55	0.14374	36.1	0.0801808	0.223891	0.0231794	0.935123	0.084617	0.966081	0.0591082	0.0102739	0.0115474
646	0.147994	0.64	0.1224	82.9	0.0283436	0.048362	0.0207933	0.832783	0.0919151	0.911942	0.127228	0.791189	0.0336095
648	0.694029	0.93	0.13598	50.5	0.0424566	0.307012	0.208418	0.865597	0.188854	0.689143	0.177897	0.0094484	0.0114793
649	0.664021	0.66	0.02734	55.9	0.143881	0.755628	0.0531447	0.799721	0.121987	0.0181527	0.0149275	0.00762811	0.00719036
650	0.640027	0.47	0.0157	12.7	0.152902	0.683495	0.0505254	0.745812	0.031739	0.988592	0.0208194	0.915666	0.152796
651	0.136028	0.08	0.07196	75.7	0.0859328	0.0905839	0.0305291	0.600592	0.123775	0.957403	0.0704402	0.210414	0.240672
652	0.543989	0.91	0.01958	31.6	0.140629	0.66072	0.130985	0.756827	0.0211893	0.866099	0.0786021	0.0105722	0.0113515
653	0.496001	0.1	0.09524	69.4	0.0894002	0.188782	0.0926604	0.655353	0.0977089	0.0168333	0.0104182	0.00684542	0.0076608
654	0.567983	0.34	0.09912	53.2	0.07414	0.158861	0.0452289	0.836519	0.101311	0.0122286	0.00960851	0.00456186	0.00585401
655	0.346023	0.94	0.0254	28	0.102514	0.451472	0.0368334	0.751562	0.0174654	0.987371	0.0114689	0.736917	0.0260269
656	0.171988	0.52	0.09718	37.9	0.0786907	0.421588	0.054193	0.768435	0.0178109	0.840345	0.0132541	0.940886	0.0968074
657	0.20801	0.66	0.02734	43.3	0.107542	0.511809	0.0175879	0.66503	0.0225531	0.691325	0.0172902	0.00129373	0.00347331
658	0.496001	0.37	0.01182	11.8	0.290579	0.780571	0.0606756	0.936067	0.0284586	0.91791	0.122998	0.00316813	0.00510107
659	0.333995	0.6	0.15732	100	0.0367496	0.197376	0.136192	0.789745	0.138453	0.831972	0.142928	0.00872918	0.00661009
660	0.100006	0.44	0.02734	28.9	0.149891	0.421763	0.158513	0.915141	0.0461469	0.972294	0.0359433	0.738604	0.18968
661	0.424019	0.13	0.13792	86.5	0.0714049	0.0828823	0.0351745	0.769695	0.111028	0.016064	0.0115168	0.00444172	0.00608354
662	0.178002	0.28	0.13016	63.1	0.0754688	0.114968	0.0558254	0.710977	0.162087	0.917673	0.0903988	0.564638	0.201167
663	0.238018	0.6	0.0933	34.3	0.12236	0.154831	0.0123676	0.862078	0.0167366	0.938626	0.0213675	0.804761	0.0182624
664	0.201996	0.11	0.18836	16.3	0.175083	0.52464	0.081233	0.690815	0.109719	0.954169	0.0361513	0.762963	0.265626
665	0.14198	0.29	0.04092	91.9	0.0877496	0.121164	0.0352397	0.578046	0.0955451	0.926758	0.0627712	0.527571	0.241933
666	0.610019	0.09	0.1515	51.4	0.0960604	0.264452	0.117175	0.711855	0.122692	0.0177301	0.0118388	0.00678968	0.00752661
667	0.513981	0.49	0.14956	20.8	0.141145	0.603986	0.124709	0.72484	0.0897907	0.891795	0.0549273	0.550045	0.255931
668	0.130014	0.73	0.0157	40.6	0.0988446	0.264684	0.146102	0.767155	0.0758085	0.991223	0.00888524	0.409127	0.0403052
669	0.351975	0.37	0.08942	94.6	0.0614609	0.115707	0.0609101	0.618768	0.0286547	0.89232	0.0781974	0.0118879	0.0108814
670	0.394011	0.07	0.10882	64.9	0.0811596	0.12469	0.059745	0.681599	0.129515	0.0125392	0.0129779	0.00114025	0.00334749
671	0.448013	0.11	0.10106	41.5	0.106544	0.263005	0.0615569	0.565118	0.0977606	0.941074	0.0797879	0.0121344	0.00942629
672	0.459979	0.08	0.17672	89.2	0.0562322	0.102183	0.0695607	0.672077	0.136901	0.0115341	0.00977117	0.0059814	0.00888689
673	0.273979	0.9	0.05062	63.1	0.0335124	0.182692	0.11011	0.650469	0.0477468	0.906673	0.0176178	0.91669	0.0674337
674	0.351975	0.48	0.1515	23.5	0.139905	0.395894	0.0849631	0.77758	0.020155	0.973899	0.0204307	0.784672	0.0467925
675	0.543989	0.28	0.19612	22.6	0.17622	0.508753	0.138556	0.669222	0.0878098	0.56822	0.0953829	0.00572355	0.00691097
676	0.249984	0.28	0.19806	86.5	0.0557526	0.0684722	0.0377086	0.686123	0.128105	0.83475	0.167219	0.00680658	0.00659546
677	0.171988	0.45	0.06614	76.6	0.0578944	0.0980526	0.0241522	0.863382	0.153381	0.97976	0.027423	0.890953	0.163757
678	0.351975	0.15	0.09136	48.7	0.0958681	0.185657	0.100959	0.695615	0.0709061	0.951481	0.0365628	0.0101774	0.00990744
679	0.459979	0.88	0.0351	52.3	0.095339	0.516703	0.117273	0.583378	0.0984494	0.971323	0.0387605	0.0144095	0.0114811
680	0.454027	0.45	0.07196	34.3	0.147549	0.175092	0.10039	0.89236	0.0301625	0.970495	0.035832	0.00877221	0.00917541
681	0.165974	0.92	0.07584	77.5	0.0237493	0.327498	0.0112934	0.489208	0.00617368	0.939069	0.0114493	0.889843	0.0247636
682	0.249984	0.71	0.14568	12.7	0.168231	0.70842	0.282912	0.793625	0.0300137	0.907482	0.0286196	0.581443	0.00674947
683	0.640027	0.91	0.07972	33.4	0.106171	0.473587	0.165926	0.798839	0.0302602	0.898884	0.0581611	0.004084	0.0054094
684	0.297973	0.42	0.10106	77.5	0.0599369	0.110738	0.0612195	0.706191	0.100359	0.868384	0.115765	0.0091558	0.00969802
685	0.573997	0.2	0.03898	89.2	0.136598	0.291183	0.116706	0.641273	0.0522775	0.0128154	0.0119831	0.0114383	0.0101519
686	0.333995	0.62	0.09524	99.1	0.0260052	0.08315	0.0246378	0.820842	0.188525	0.858828	0.110071	0.0131312	0.0104559
687	0.405977	0.02	0.17478	51.4	0.0764965	0.0933563	0.0478319	0.770756	0.0524659	0.944461	0.0503655	0.0132608	0.0104131
688	0.532023	0.52	0.17672	81.1	0.0322581	0.132743	0.0962158	0.847101	0.16456	0.014691	0.00867316	0.00390625	0.00580193
689	0.621985	0.6	0.13792	96.4	0.0331446	0.132307	0.0586646	0.755835	0.114668	0.0204115	0.0129672	0.0109881	0.00872596
690	0.478021	0.09	0.00794	12.7	0.430351	0.982888	0.0127497	0.786712	0.0189619	0.9894	0.0102869	0.00734186	0.00781359
691	0.418005	0.24	0.11852	34.3	0.115018	0.359005	0.212839	0.674048	0.123401	0.804059	0.111362	0.0118298	0.0107125
692	0.292021	0.39	0.16314	48.7	0.0767058	0.162018	0.0577052	0.756189	0.137891	0.699868	0.0774358	0.008895	0.00794682
693	0.376031	0.87	0.12822	64.9	0.0365095	0.138852	0.0826189	0.761055	0.128267	0.808764	0.10415	0.00813403	0.008025
694	0.591977	0.4	0.1903	97.3	0.0448132	0.112769	0.0377487	0.696056	0.0920199	0.0127417	0.010362	0.00473586	0.00739596
695	0.14198	0.18	0.09136	25.3	0.14696	0.242023	0.0734757	0.745249	0.0483252	0.9693	0.0313306	0.477763	0.157064
696	0.310001	0.93	0.19806	66.7	0.0342715	0.120352	0.0616841	0.823325	0.147614	0.778052	0.0718811	0.00374761	0.00571607
697	0.610019	0.57	0.06032	43.3	0.0818612	0.39256	0.159361	0.739576	0.21539	0.851985	0.184563	0.0117896	0.00791116
698	0.165974	0.67	0.07972	100	0.0624119	0.114173	0.0325613	0.6809	0.0710122	0.908665	0.123462	0.409584	0.180648
699	0.405977	0.98	0.13404	32.5	0.0715956	0.478006	0.123094	0.677116	0.0768013	0.960827	0.0387095	0.326255	0.263859
700	0.364003	0.55	0.04092	34.3	0.207495	0.379859	0.0187774	0.893273	0.0158644	0.918791	0.0154688	0.0123449	0.01064
701	0.303987	0.41	0.05062	18.1	0.199434	0.463051	0.0344865	0.893873	0.0529376	0.864383	0.134716	0.000664747	0.00255337
702	0.178002	0.12	0.14956	91	0.0733738	0.0788112	0.0324473	0.607777	0.143957	0.848639	0.0988655	0.453828	0.215632
703	0.370017	0.82	0.02346	11.8	0.231734	0.738153	0.0197969	0.883226	0.0463921	0.987532	0.0106573	0.979039	0.0132818
704	0.238018	0.15	0.10106	94.6	0.0620882	0.0530003	0.0264332	0.69604	0.0862038	0.879903	0.0787997	0.00868637	0.00836237
705	0.688015	0.26	0.1515	45.1	0.184035	0.288685	0.037783	0.800856	0.107055	0.00942099	0.0097207	0.00442702	0.00554145
706	0.184016	0.34	0.13016	28.9	0.170836	0.435202	0.0427259	0.831739	0.0608949	0.96922	0.0558967	0.748228	0.11836
707	0.136028	0.15	0.16508	66.7	0.0751096	0.0785644	0.0356122	0.78814	0.126555	0.968136	0.0366556	0.857526	0.184695
708	0.238018	0.82	0.08748	22.6	0.115724	0.380267	0.126509	0.79081	0.0907382	0.934909	0.0181618	0.647336	0.0603769
709	0.669973	0.31	0.00988	19.9	0.288871	0.753756	0.0160522	0.980731	0.0125477	0.917616	0.0357899	0.00863636	0.00684247
710	0.136028	0.9	0.0642	49.6	0.0343597	0.254679	0.0267818	0.549548	0.0326243	0.973337	0.0212258	0.860839	0.25551
711	0.478021	0.45	0.18254	89.2	0.0387506	0.103042	0.0298293	0.68515	0.102527	0.0152736	0.0104421	0.00379565	0.00542979
712	0.195982	0.2	0.19224	60.4	0.0926463	0.116821	0.0417428	0.749637	0.192752	0.943048	0.0355949	0.665635	0.192554
714	0.489987	0.78	0.16508	91.9	0.0374707	0.110047	0.030304	0.719414	0.0723758	0.0132835	0.0111387	0.00429411	0.00562493
715	0.303987	0.88	0.08166	91	0.052049	0.177794	0.0836674	0.5635	0.107191	0.891872	0.119192	0.0103829	0.00945959
716	0.340009	0.65	0.13986	23.5	0.110268	0.311688	0.0241555	0.663722	0.0557222	0.820957	0.0641934	0.476441	0.247894
717	0.238018	0.38	0.0254	33.4	0.164425	0.327495	0.0221622	0.738907	0.016901	0.98217	0.0150564	0.00621222	0.00684623
718	0.634013	0.54	0.07778	76.6	0.0788497	0.232859	0.0572763	0.905264	0.138069	0.0107034	0.00781281	0.0134907	0.0102318
719	0.418005	0.35	0.06614	25.3	0.213204	0.460581	0.12753	0.813936	0.0423818	0.919954	0.0409431	0.0125	0.00908619
720	0.238018	0.53	0.1709	64.9	0.0505312	0.0847511	0.028136	0.62458	0.109737	0.890348	0.129801	0.00565727	0.00581505
721	0.255999	0.94	0.19806	77.5	0.0363883	0.178923	0.0141745	0.977702	0.0110712	0.900841	0.00766848	0.891198	0.0130406
722	0.111972	0.61	0.13598	56.8	0.0589864	0.353105	0.22446	0.80045	0.127118	0.62552	0.0172016	0.642605	0.1689
723	0.262013	0.87	0.17284	85.6	0.0343944	0.149844	0.0146121	0.62322	0.265439	0.570388	0.357748	0.582624	0.32873
724	0.519995	0.13	0.1612	53.2	0.0908229	0.167435	0.0844446	0.81625	0.0965733	0.0104442	0.00874531	0.00478623	0.00661971
725	0.615971	0.53	0.103	67.6	0.068627	0.140252	0.0302286	0.892055	0.0763033	0.0118843	0.0074702	0.00704489	0.0074561
726	0.556017	0.99	0.12434	99.1	0.0409718	0.125838	0.0155362	0.818264	0.160697	0.0177418	0.0124732	0.00452665	0.00553892
727	0.100006	0.17	0.01182	56.8	0.138736	0.234794	0.0900672	0.641533	0.0335453	0.969599	0.0498936	0.433782	0.0369843
728	0.573997	0.84	0.1903	56.8	0.0316089	0.380791	0.0624553	0.775902	0.0326091	0.963279	0.0170515	0.00654661	0.00757394
729	0.640027	0.18	0.13986	28.9	0.123889	0.628883	0.18103	0.582693	0.0876062	0.760923	0.0820419	0.00730793	0.00837296
730	0.333995	0.89	0.09136	49.6	0.0481436	0.159996	0.0490476	0.890735	0.0777261	0.483129	0.271938	0.00375243	0.00575048
731	0.682001	0.77	0.0448	45.1	0.133452	0.64437	0.0177078	0.6615	0.1016	0.588963	0.214605	0.00907407	0.00877145
732	0.669973	0.19	0.18448	17.2	0.208484	0.539516	0.0750526	0.676965	0.132231	0.913405	0.0581846	0.59928	0.197336
733	0.165974	0.79	0.0545	20.8	0.208292	0.942883	0.0278363	0.959769	0.00693224	0.817757	0.00474556	0.781282	0.011404
734	0.640027	0.81	0.06226	66.7	0.0792025	0.326158	0.157395	0.915244	0.0107181	0.0130254	0.0122514	0.00617686	0.00499326
735	0.465993	0.15	0.11076	82	0.0894544	0.138781	0.0563548	0.613409	0.0756988	0.0151644	0.0124779	0.00560016	0.00656499
736	0.640027	0.02	0.05838	47.8	0.138077	0.323175	0.115191	0.795395	0.0267344	0.0128724	0.010002	0.00465759	0.00609548
737	0.124	0.71	0.0933	47.8	0.0823219	0.234299	0.0695387	0.759089	0.124377	0.893452	0.109558	0.613619	0.18246
738	0.351975	0.1	0.06226	50.5	0.125211	0.218234	0.108489	0.750448	0.102808	0.826007	0.0295544	0.00972219	0.00903795
739	0.429971	0.67	0.10106	87.4	0.0467858	0.189701	0.080355	0.75962	0.199274	0.0166087	0.0105315	0.00465314	0.00561064
740	0.429971	0	0.13792	84.7	0.0761148	0.0965572	0.0323858	0.690377	0.0674502	0.0137433	0.00957124	0.00569466	0.00707553
741	0.238018	0.5	0.15732	77.5	0.0587714	0.109336	0.0399584	0.804138	0.105241	0.780815	0.228899	0.0052846	0.0065868
742	0.610019	0.21	0.04092	51.4	0.161173	0.563323	0.270318	0.693584	0.0945998	0.0158113	0.0114174	0.0100505	0.00854264
743	0.268027	0.79	0.17284	75.7	0.0572663	0.110748	0.0347707	0.933241	0.0274477	0.788495	0.120732	0.00887333	0.00795536
744	0.508029	0.9	0.08942	63.1	0.0535382	0.18773	0.0275722	0.959753	0.0945511	0.871364	0.0738778	0.00934241	0.00849843
745	0.297973	0.32	0.17478	77.5	0.0593845	0.105916	0.039694	0.810761	0.13824	0.876277	0.120261	0.0104387	0.00973326
746	0.441999	0.09	0.08748	54.1	0.126461	0.198424	0.0629013	0.841817	0.122092	0.0100615	0.00887955	0.00350834	0.00559038
747	0.472007	0.08	0.08942	100	0.0637665	0.135506	0.110236	0.706891	0.114341	0.0163252	0.010879	0.00556111	0.00641328
748	0.22599	0.88	0.01182	86.5	0.0493168	0.380688	0.148678	0.784368	0.135212	0.787904	0.108192	0.00528664	0.00617744
749	0.214024	0.22	0.10106	10.9	0.269821	0.593827	0.0279082	0.767128	0.0241754	0.974745	0.022727	0.533746	0.0671351
750	0.411991	0.81	0.08554	16.3	0.155177	0.67458	0.0417944	0.776883	0.0519456	0.873088	0.041459	0.404354	0.284839
751	0.459979	0.77	0.17284	100	0.0226691	0.0854122	0.0356749	0.763322	0.0290483	0.0154077	0.0148025	0.00335266	0.00540499
752	0.411991	0.32	0.01376	48.7	0.251568	0.71642	0.102146	0.762413	0.113739	0.0139341	0.0109214	0.00280155	0.0048901
753	0.604005	0.08	0.06226	97.3	0.0938591	0.216882	0.0472347	0.663467	0.0923293	0.0165337	0.0129198	0.0098305	0.0087312
754	0.333995	0.07	0.06808	41.5	0.108375	0.140078	0.0402549	0.859206	0.0795575	0.966635	0.0339917	0.0116991	0.00970646
755	0.273979	0.3	0.18448	82.9	0.0426232	0.0784079	0.0260653	0.776566	0.124633	0.939155	0.065992	0.00942273	0.00831873
756	0.268027	0.4	0.02346	96.4	0.117419	0.254706	0.15149	0.726288	0.0490924	0.891019	0.132039	0.0110567	0.00947973
757	0.543989	0.68	0.11852	73.9	0.035705	0.11912	0.0410129	0.789933	0.131173	0.0153689	0.0107042	0.010086	0.00818077
758	0.441999	0.22	0.15344	37.9	0.103925	0.221283	0.0375392	0.877837	0.101403	0.887095	0.0624306	0.0119095	0.0108915
759	0.20801	0.09	0.18836	35.2	0.0944593	0.113249	0.0234382	0.783041	0.0692855	0.929436	0.0212095	0.731096	0.21126
760	0.351975	0.06	0.18642	31.6	0.124135	0.248657	0.0212162	0.690106	0.0493566	0.844205	0.114377	0.0113893	0.00981287
761	0.136028	0.56	0.0739	92.8	0.0503585	0.116255	0.0211316	0.59856	0.0593199	0.904955	0.0373605	0.659753	0.0361046
762	0.249984	0.58	0.1515	69.4	0.0410535	0.0629168	0.0247689	0.713931	0.0780924	0.815274	0.117763	0.00670228	0.00801071
763	0.682001	0.59	0.04674	55.9	0.165697	0.70643	0.21694	0.774399	0.121623	0.0099748	0.0107563	0.0120219	0.0116126
764	0.573997	0.52	0.16508	48.7	0.0622848	0.244085	0.106196	0.863968	0.0924907	0.92802	0.0454149	0.0103037	0.009042
765	0.478021	0.43	0.01376	23.5	0.410096	0.985087	0.0170098	0.920624	0.0227644	0.630725	0.013543	0.00954137	0.00855241
766	0.537975	0.06	0.1127	20.8	0.180826	0.400781	0.0168693	0.929702	0.0194086	0.889226	0.0225279	0.00820244	0.00814739
767	0.411991	0.84	0.0448	35.2	0.0570508	0.181072	0.154163	0.772831	0.0604799	0.935586	0.126117	0.00686986	0.00836017
768	0.214024	0.7	0.14568	44.2	0.0617441	0.28862	0.0292492	0.631271	0.0223131	0.805408	0.012198	0.963318	0.110059
769	0.567983	0.8	0.1515	74.8	0.0571564	0.176509	0.0768644	0.768247	0.13712	0.0115005	0.0100748	0.00439986	0.0053214
770	0.201996	0.5	0.1321	58.6	0.0913516	0.134675	0.0599112	0.627547	0.0952214	0.369827	0.346426	0.000387174	0.00195661
771	0.615971	0.9	0.12046	55	0.0585124	0.361074	0.080614	0.779208	0.0485033	0.799412	0.0587363	0.00950899	0.00815703
772	0.351975	0.28	0.18642	23.5	0.168575	0.431726	0.0475929	0.777772	0.059491	0.644261	0.0494045	0.00522392	0.00664731
773	0.454027	0.19	0.0933	56.8	0.0962882	0.192456	0.107467	0.821171	0.177947	0.0123433	0.00923314	0.00376327	0.00560336
774	0.699981	0.08	0.11658	19	0.161502	0.520543	0.163375	0.754705	0.076923	0.930522	0.115987	0.487762	0.263296
775	0.340009	0.68	0.16702	87.4	0.0404407	0.0911197	0.0333636	0.836694	0.107007	0.914733	0.0573844	0.0150014	0.00976772
776	0.478021	0.69	0.10688	44.2	0.087245	0.278602	0.0272627	0.820968	0.0240871	0.945115	0.0417405	0.0117286	0.0100956
777	0.20801	0.97	0.04092	31.6	0.0723221	0.22728	0.105118	0.904445	0.0896188	0.989943	0.00937389	0.192562	0.0649555
778	0.694029	0.31	0.13792	95.5	0.0498791	0.149125	0.0710665	0.823905	0.095015	0.0087554	0.00841774	0.00163455	0.00390519
779	0.513981	0.56	0.0836	52.3	0.0707826	0.212996	0.0622816	0.804164	0.0523375	0.0163013	0.0123736	0.00306597	0.00511974
780	0.441999	0.81	0.0351	37.9	0.220993	0.453971	0.125979	0.846916	0.0434987	0.784277	0.176383	0.00836704	0.00864641
781	0.100006	0.94	0.1709	55.9	0.0532854	0.319899	0.00980781	0.778962	0.0173154	0.947281	0.0359862	0.949426	0.00884429
782	0.586025	0.81	0.1612	23.5	0.114428	0.287549	0.0229315	0.864392	0.0864088	0.976067	0.0196071	0.70843	0.0442645
783	0.22599	0.95	0.0642	78.4	0.020627	0.0972071	0.0157686	0.769034	0.0495933	0.816466	0.0884387	0.693315	0.0908556
784	0.346023	0.22	0.19612	52.3	0.0664289	0.117825	0.0310135	0.802612	0.0863646	0.95099	0.107262	0.0114156	0.0103042
785	0.214024	0.14	0.09912	33.4	0.161758	0.219821	0.0388031	0.710559	0.0443796	0.962315	0.0442291	0.525381	0.129012
786	0.472007	0.52	0.1321	40.6	0.0749413	0.260402	0.0362338	0.742	0.116527	0.86467	0.0281711	0.011209	0.0104599
787	0.645979	0.23	0.01376	50.5	0.19061	0.67574	0.180982	0.809614	0.108346	0.0170522	0.0139664	0.00842577	0.00737504
788	0.543989	0.63	0.12046	20.8	0.110552	0.310594	0.0762286	0.875956	0.025936	0.812769	0.158852	0.0031383	0.00543104
789	0.496001	0.55	0.16508	28	0.112812	0.252095	0.0629626	0.831288	0.129186	0.748522	0.177749	0.0045421	0.00599514
790	0.640027	0.55	0.1321	19	0.138986	0.886838	0.0186101	0.689224	0.012429	0.839445	0.0315418	0.95542	0.0235894
791	0.688015	0.36	0.07196	65.8	0.0890086	0.38877	0.0984354	0.716854	0.0733827	0.0135112	0.00965346	0.0110006	0.00779409
792	0.136028	0.86	0.18448	95.5	0.0123807	0.0836067	0.010789	0.985146	0.0116601	0.829328	0.0122595	0.623098	0.0163208
793	0.669973	0.35	0.02346	45.1	0.215464	0.880106	0.0605119	0.849654	0.0355895	0.0154	0.0106316	0.00783262	0.00678305
794	0.459979	0.48	0.103	74.8	0.0488202	0.151468	0.0733819	0.706786	0.172672	0.0116647	0.0116949	0.00561318	0.0067513
795	0.214024	0.2	0.07584	82.9	0.0858653	0.106364	0.0287794	0.583293	0.0321229	0.946357	0.105583	0.0056207	0.00689332
796	0.424019	0.15	0.05062	57.7	0.13023	0.251217	0.0627721	0.646489	0.0305505	0.0169748	0.0130057	0.00333964	0.00519115
797	0.556017	0.52	0.09136	15.4	0.25736	0.723145	0.165588	0.752796	0.128119	0.932634	0.0361497	0.553349	0.289505
798	0.621985	0.05	0.08748	42.4	0.11662	0.280836	0.157472	0.873982	0.124496	0.0181016	0.01322	0.00561509	0.00640562
799	0.171988	0.08	0.0836	61.3	0.108854	0.153371	0.050337	0.648964	0.144732	0.922651	0.0519741	0.515445	0.184254
800	0.195982	0.98	0.10688	62.2	0.044316	0.159532	0.026901	0.853985	0.109981	0.914967	0.105104	0.194141	0.246826
801	0.130014	0.63	0.19806	86.5	0.0310105	0.232038	0.175135	0.659527	0.229501	0.757622	0.240145	0.366944	0.329263
802	0.262013	0.83	0.02928	54.1	0.0479072	0.386339	0.00896306	0.968481	0.0153915	0.975442	0.017575	0.673101	0.0260041
804	0.322029	0.68	0.06614	49.6	0.0620571	0.224077	0.168838	0.829724	0.0396862	0.942943	0.0365646	0.0101517	0.00857903
805	0.645979	0.83	0.13986	71.2	0.0262112	0.285839	0.0430159	0.637125	0.0177559	0.00845876	0.00934446	0.00355647	0.00537474
806	0.376031	0.76	0.16702	20.8	0.146016	0.420326	0.116491	0.714272	0.124363	0.958754	0.0420141	0.744006	0.165121
807	0.24397	0.33	0.16702	83.8	0.0568175	0.0987276	0.0446029	0.703156	0.145328	0.662244	0.237603	0.0080351	0.00852115
808	0.586025	0.22	0.0836	74.8	0.0765234	0.224947	0.0887307	0.75617	0.113736	0.0115292	0.00891293	0.00737576	0.00812984
809	0.405977	0.7	0.13986	43.3	0.0741774	0.1918	0.0858633	0.606313	0.0742087	0.895171	0.154048	0.00790685	0.00775091
810	0.651993	0.63	0.1224	54.1	0.075563	0.251944	0.0890948	0.876199	0.0737485	0.0127134	0.012106	0.00538021	0.00652004
811	0.597991	0.69	0.1515	63.1	0.0689583	0.359346	0.0599312	0.815807	0.130525	0.0102863	0.00986023	0.00617593	0.00682893
812	0.699981	0.74	0.07196	89.2	0.0409316	0.42004	0.105598	0.721745	0.11861	0.018368	0.0135619	0.0027802	0.00493018
813	0.472007	0.87	0.14374	94.6	0.0578403	0.121916	0.0418618	0.778531	0.189098	0.0114016	0.0111094	0.00465122	0.00610528
814	0.268027	0.02	0.1515	19	0.155625	0.289124	0.120714	0.830247	0.0910216	0.97012	0.0266534	0.639665	0.171986
815	0.597991	0.48	0.05062	76.6	0.117693	0.348586	0.151679	0.822142	0.106046	0.00988686	0.0095302	0.00897527	0.00761858
816	0.465993	0.73	0.16314	60.4	0.0386885	0.142016	0.0392883	0.822439	0.0727511	0.854686	0.121542	0.0116665	0.010181
817	0.160022	0.58	0.08748	18.1	0.200859	0.416346	0.0153731	0.923071	0.0121605	0.830844	0.0213455	0.500485	0.0226487
818	0.20801	0.43	0.19612	98.2	0.0416736	0.0592804	0.0271655	0.712141	0.14139	0.780641	0.210851	0.0038226	0.00666229
819	0.675987	0.3	0.13792	34.3	0.0783171	0.525243	0.139671	0.874128	0.125593	0.677777	0.224016	0.00542127	0.00615738
820	0.310001	0.38	0.03122	26.2	0.274134	0.916359	0.0912574	0.826037	0.0313349	0.953584	0.104059	0.00924356	0.00887855
821	0.610019	0.26	0.10882	53.2	0.0746609	0.272727	0.17882	0.798076	0.116129	0.0113727	0.00955862	0.00253742	0.00477988
822	0.604005	0.82	0.0739	16.3	0.125502	0.536355	0.0773264	0.851075	0.0245024	0.987912	0.0102598	0.461021	0.0627244
823	0.411991	0.17	0.14956	18.1	0.162796	0.452825	0.1315	0.73841	0.0566602	0.705496	0.172791	0.00688649	0.00794044
824	0.160022	0.43	0.0739	40.6	0.11663	0.164622	0.0507579	0.890832	0.0393797	0.935211	0.0410225	0.779101	0.0218274
825	0.640027	0.49	0.17478	21.7	0.108719	0.502869	0.198966	0.83804	0.141233	0.976864	0.0346865	0.648893	0.212704
826	0.405977	0.13	0.1806	50.5	0.0641743	0.103402	0.0329982	0.78294	0.0721207	0.87993	0.215535	0.0117573	0.0103436
827	0.316015	0.57	0.0739	90.1	0.0538717	0.171693	0.074257	0.681624	0.139112	0.865274	0.138469	0.0118123	0.00963596
828	0.24397	0.72	0.13792	77.5	0.0486585	0.131321	0.0361709	0.775175	0.0986659	0.865769	0.105698	0.00752991	0.00722547
829	0.370017	0.31	0.16702	16.3	0.153056	0.477043	0.10162	0.684743	0.0676117	0.971824	0.0158352	0.613887	0.333688
830	0.124	0.41	0.04868	95.5	0.0664032	0.0893612	0.0392836	0.678455	0.101532	0.841039	0.0348233	0.736819	0.230251
831	0.586025	0.99	0.1806	93.7	0.0173003	0.123866	0.0198211	0.675912	0.0223139	0.0124527	0.012009	0.000320624	0.00176882
832	0.669973	0.56	0.02928	21.7	0.153484	0.846356	0.0158114	0.792961	0.113855	0.978218	0.0157276	0.00727835	0.00777254
833	0.117986	0.8	0.0351	84.7	0.0592099	0.286616	0.0494787	0.639977	0.0881288	0.934908	0.0278163	0.665171	0.104104
834	0.405977	0.5	0.103	35.2	0.165279	0.32178	0.177567	0.855731	0.17943	0.828554	0.166902	0.0118061	0.0101568
835	0.238018	0.89	0.00794	89.2	0.129314	0.521037	0.176923	0.612887	0.165116	0.880245	0.12621	0.00851336	0.00797452
836	0.130014	0.54	0.13016	28	0.146761	0.348447	0.104734	0.766469	0.0665282	0.941416	0.0310136	0.32165	0.181691
837	0.357989	0.54	0.0157	21.7	0.257201	0.817025	0.10518	0.901322	0.0454342	0.948241	0.0289592	0.00828525	0.00746523
838	0.124	0.44	0.13598	99.1	0.0597453	0.0695978	0.0330635	0.622719	0.175047	0.89448	0.111436	0.745044	0.21926
839	0.262013	0.09	0.19224	99.1	0.0567332	0.0882881	0.0356214	0.546228	0.110353	0.856861	0.149575	0.00729607	0.0084006
840	0.429971	0.14	0.09718	10.9	0.215505	0.559776	0.178454	0.803326	0.123159	0.976731	0.0132161	0.775698	0.187268
841	0.117986	0.47	0.02152	86.5	0.0831607	0.187826	0.0277575	0.66187	0.0478048	0.944211	0.0501206	0.512986	0.137556
842	0.165974	0.1	0.08748	33.4	0.116321	0.127597	0.0343283	0.776216	0.0814244	0.978304	0.0131188	0.56895	0.0888433
843	0.286007	0.71	0.08942	32.5	0.100626	0.364091	0.0706639	0.670954	0.0882869	0.936969	0.0284466	0.633757	0.167743
844	0.262013	0.15	0.1321	57.7	0.106829	0.135924	0.0366844	0.711225	0.126523	0.644247	0.169394	0.00942192	0.00906445
845	0.201996	0.83	0.06808	98.2	0.056227	0.465386	0.0117632	0.786208	0.0163782	0.854485	0.0219163	0.946834	0.0235567
846	0.634013	0.06	0.12434	37	0.12738	0.3156	0.0615115	0.720162	0.0355244	0.0215646	0.015364	0.00272664	0.00496625
847	0.405977	0.49	0.13598	61.3	0.0452006	0.186298	0.0560052	0.676119	0.15293	0.651185	0.218574	0.0115837	0.00926815
848	0.532023	0.33	0.03898	28.9	0.163823	0.461413	0.157839	0.734641	0.0459878	0.809373	0.0242059	0.01062	0.00881126
849	0.658007	0.47	0.0836	75.7	0.045654	0.141322	0.0777746	0.865383	0.0649474	0.0158631	0.0119088	0.00646951	0.00865186
850	0.322029	0.08	0.15926	19.9	0.173264	0.297542	0.129084	0.852881	0.0316803	0.737933	0.117652	0.00410319	0.00587957
851	0.472007	0.71	0.07778	50.5	0.0826486	0.491553	0.108451	0.726952	0.0303076	0.960821	0.0820654	0.0151445	0.010848
852	0.255999	0.06	0.1612	24.4	0.130527	0.234767	0.112226	0.769949	0.107186	0.951696	0.0321693	0.567285	0.0908431
853	0.10602	1	0.0933	85.6	0.0385313	0.139682	0.0773955	0.90276	0.159576	0.750066	0.144265	0.798691	0.318868
854	0.429971	0.19	0.1127	96.4	0.0506401	0.0851206	0.0300834	0.644976	0.109938	0.0123683	0.00890189	0.00520308	0.00664187
855	0.286007	0.62	0.00988	92.8	0.108317	0.305092	0.0800806	0.744817	0.170391	0.931511	0.0612805	0.0100926	0.00971434
856	0.682001	0.13	0.06226	86.5	0.0852842	0.293043	0.173186	0.638124	0.0890952	0.0123418	0.00903124	0.00298347	0.00512652
857	0.238018	0.96	0.0545	89.2	0.0462649	0.134054	0.0675368	0.631322	0.108289	0.731425	0.207555	0.00778244	0.00815573
858	0.489987	0.47	0.02346	56.8	0.113359	0.234664	0.0379789	0.840021	0.0403956	0.0155753	0.0121036	0.0052997	0.00637701
859	0.496001	0.42	0.09524	30.7	0.167572	0.393466	0.076922	0.6632	0.103163	0.714872	0.068047	0.0113215	0.00888421
860	0.279993	0.09	0.11852	62.2	0.10878	0.142646	0.0592818	0.73944	0.0803363	0.628083	0.121528	0.00892147	0.00824924
861	0.519995	0.59	0.00988	59.5	0.115362	0.496824	0.156636	0.820798	0.0849565	0.0153126	0.00928969	0.00850557	0.00811141
862	0.645979	0.38	0.08942	30.7	0.144852	0.323264	0.0248968	0.896185	0.027636	0.835545	0.030165	0.0122375	0.0100272
863	0.160022	0.37	0.15344	40.6	0.120558	0.213808	0.0330262	0.748011	0.0563535	0.886964	0.089628	0.756359	0.155083
864	0.262013	0.87	0.10106	37	0.0972981	0.543692	0.194547	0.771395	0.0293593	0.982063	0.018604	0.888552	0.0435355
865	0.130014	0.63	0.13404	39.7	0.0561552	0.169467	0.120243	0.7129	0.100966	0.955476	0.0385526	0.864819	0.202439
866	0.381983	0.45	0.07778	77.5	0.0653469	0.180119	0.0719049	0.72102	0.231352	0.902791	0.0797573	0.0118591	0.0107385
867	0.478021	0.75	0.08942	46.9	0.0935702	0.414664	0.191931	0.759399	0.0533318	0.838	0.0742179	0.00821438	0.00760666
868	0.465993	0.78	0.17284	46.9	0.0702122	0.404501	0.0681133	0.632398	0.0719538	0.94603	0.0605673	0.0129534	0.0109726
869	0.376031	0.1	0.19224	46.9	0.0985867	0.176363	0.0742605	0.750501	0.129419	0.851353	0.0815748	0.0100117	0.00891493
870	0.418005	0.11	0.08942	46	0.114479	0.210513	0.0627757	0.738036	0.0578095	0.937385	0.00967422	0.0155603	0
871	0.195982	0.12	0.10882	81.1	0.0750046	0.0857555	0.0390021	0.700153	0.149831	0.635326	0.191715	0.00329868	0.00535382
872	0.310001	0.36	0.16702	39.7	0.108054	0.222771	0.0717633	0.822868	0.127093	0.777296	0.181183	0.00609836	0.0068646
873	0.322029	0.66	0.09718	38.8	0.0707227	0.175315	0.066439	0.69471	0.0896135	0.690016	0.162184	0.00687418	0.0076562
874	0.645979	0	0.09524	36.1	0.162596	0.454133	0.0448063	0.79698	0.0916035	0.0101424	0.0108429	4.79075e-05	0.000690493
875	0.310001	0.96	0.1612	43.3	0.0559889	0.290869	0.112529	0.798364	0.0456882	0.47337	0.291633	0.00286875	0.00566318
876	0.130014	0.98	0.04286	26.2	0.1434	0.572089	0.0170623	0.767345	0.020628	0.950326	0.0103975	0.41699	0.00828362
877	0.489987	0.48	0.09524	27.1	0.153837	0.485847	0.272479	0.884959	0.0481835	0.83118	0.1475	0.00637629	0.00636303
878	0.111972	0.1	0.06032	68.5	0.105	0.130439	0.0721039	0.564286	0.120124	0.85925	0.108694	0.416927	0.275483
879	0.178002	0.78	0.05256	39.7	0.0295818	0.254216	0.0159	0.822606	0.00994963	0.907629	0.015189	0.491108	0.0143985
880	0.370017	0.56	0.09524	97.3	0.0457536	0.197385	0.0542956	0.788975	0.149243	0.705457	0.160393	0.0109046	0.0104455
881	0.543989	0.32	0.18254	84.7	0.0484245	0.109413	0.0725318	0.739534	0.129814	0.0132243	0.00949665	0.00736656	0.0084815
882	0.675987	0.62	0.19418	89.2	0.0385866	0.203867	0.217045	0.806001	0.0951749	0.0203266	0.0163753	0.00803056	0.00552648
883	0.19003	0.05	0.01376	91.9	0.14881	0.224917	0.105557	0.570363	0.0706918	0.895798	0.113476	0.00465513	0.00596999
884	0.658007	0.65	0.0739	66.7	0.0722749	0.255655	0.04494	0.776682	0.0848062	0.00945581	0.00969646	0.0114607	0.0104658
885	0.573997	0.94	0.1709	32.5	0.0321744	0.204819	0.0284582	0.654584	0.175924	0.948264	0.0206963	0.465113	0.249587
886	0.604005	0.81	0.06614	81.1	0.0570819	0.402827	0.0795659	0.833763	0.145538	0.0114518	0.00830507	0.00881351	0.00799498
887	0.519995	0.02	0.05062	97.3	0.0933316	0.201191	0.116432	0.691386	0.0444628	0.0161573	0.0118765	0.00983317	0.0108007
888	0.550003	0.15	0.09718	85.6	0.124158	0.156456	0.0877744	0.632404	0.13085	0.0111336	0.0099467	0.00800062	0.00781226
889	0.454027	0.93	0.05838	48.7	0.0432777	0.236648	0.0135603	0.789472	0.0132087	0.940726	0.0218723	0.00388038	0.00583888
890	0.184016	0	0.04674	37.9	0.172246	0.255429	0.0417523	0.654834	0.111071	0.96189	0.0272391	0.689863	0.0956752
891	0.117986	0.95	0.01764	41.5	0.0555761	0.342786	0.290918	0.642329	0.15503	0.971985	0.034949	0.698036	0.150295
892	0.556017	0.99	0.17284	19.9	0.0987718	0.358131	0.0766596	0.834267	0.0904506	0.975562	0.0457518	0.420119	0.0264759
893	0.694029	0.81	0.15926	54.1	0.107573	0.300928	0.084988	0.812336	0.114655	0.89137	0.0595351	0.0231279	0.0109607
894	0.694029	0.13	0.12822	78.4	0.103662	0.217679	0.0621502	0.684146	0.0536272	0.0117011	0.00904511	0.000685174	0.00254968
895	0.429971	0.49	0.18836	47.8	0.107275	0.111649	0.0555207	0.77372	0.0827007	0.791713	0.088093	0.0126194	0.00922824
896	0.10602	0.18	0.08748	80.2	0.0811096	0.0769405	0.0173204	0.651264	0.0493751	0.977505	0.0322598	0.962928	0.0255042
897	0.238018	0.83	0.06614	59.5	0.0720697	0.150993	0.0441651	0.642912	0.0407562	0.878062	0.107015	0.00618715	0.00670452
898	0.441999	0.62	0.08942	36.1	0.317776	0.543575	0.052677	0.726736	0.0641518	0.875069	0.111591	0.0107011	0.0105964
899	0.561969	0.96	0.14374	16.3	0.117348	0.333971	0.0547892	0.889895	0.0495045	0.946317	0.0616827	0.542717	0.256045
900	0.586025	0.41	0.1515	15.4	0.156317	0.583779	0.0712638	0.890281	0.107314	0.971644	0.0310768	0.703701	0.196639
901	0.508029	0.43	0.19224	26.2	0.103267	0.303566	0.0404211	0.860813	0.0308414	0.63256	0.0464999	0.00815643	0.00503446
902	0.591977	0.64	0.09718	13.6	0.143551	0.556301	0.107991	0.750523	0.02675	0.948239	0.034569	0.827421	0.0155802
903	0.429971	0.81	0.1127	24.4	0.192973	0.424291	0.0653654	0.746753	0.12137	0.972228	0.0329899	0.745108	0.15063
904	0.573997	0.7	0.07196	36.1	0.105453	0.560695	0.204726	0.87599	0.118141	0.882936	0.0126077	0.00981718	0.00874251
905	0.111972	0.86	0.0448	24.4	0.0692888	0.401274	0.14361	0.620026	0.0813168	0.909947	0.0764359	0.27704	0.0341698
906	0.532023	0.23	0.09136	37.9	0.123154	0.461938	0.0886057	0.633557	0.0916465	0.0121073	0.00883789	0.00243378	0.00457093
907	0.147994	0.24	0.12822	67.6	0.0904457	0.153862	0.0368512	0.6711	0.0635381	0.930489	0.0959556	0.739253	0.165119
908	0.634013	0.76	0.17478	40.6	0.0871261	0.336185	0.0149288	0.802127	0.0154449	0.988181	0.00932555	0.831544	0.011792
909	0.201996	0.04	0.1321	96.4	0.0646235	0.0613492	0.0234085	0.618828	0.0771834	0.759459	0.18063	0.00505745	0.00628961
910	0.178002	0.82	0.02928	69.4	0.0634786	0.114572	0.016334	0.774619	0.0433781	0.97792	0.019192	0.477169	0.167022
911	0.273979	0.52	0.01182	67.6	0.148118	0.339717	0.0162798	0.722398	0.0253824	0.976062	0.0176623	0.0106576	0.009747
912	0.441999	0.42	0.0448	46	0.147054	0.624259	0.0999356	0.561615	0.104699	0.917876	0.0996265	0.00949139	0.00975588
913	0.147994	0.64	0.14762	71.2	0.0424144	0.257363	0.0386582	0.375735	0.079019	0.859305	0.0632767	0.744137	0.0918888
914	0.513981	0.81	0.11852	18.1	0.11745	0.61109	0.192219	0.829356	0.144887	0.970544	0.0300702	0.549407	0.151895
915	0.316015	0.11	0.103	68.5	0.0829676	0.117117	0.0531445	0.744571	0.129239	0.920532	0.0564772	0.0105153	0.0100242
916	0.682001	0.6	0.01764	82	0.464912	0.743194	0.145265	0.795516	0.16283	0.00919355	0.00863371	0.002	0.00400081
917	0.14198	0	0.12822	71.2	0.0801551	0.0674212	0.0236214	0.820493	0.0679333	0.881999	0.0720296	0.656474	0.302611
918	0.147994	0.62	0.03704	11.8	0.255063	0.816569	0.146221	0.745727	0.0813742	0.793305	0.0946376	0.677248	0.172013
919	0.124	0.44	0.0836	69.4	0.0814912	0.18074	0.0664261	0.602366	0.0968957	0.914063	0.0971874	0.490676	0.32413
920	0.556017	0.75	0.00794	19	0.20401	0.781185	0.0572075	0.920183	0.0160206	0.812958	0.172362	0.00492882	0.00556538
921	0.513981	0.63	0.03316	72.1	0.0982516	0.351321	0.079242	0.734161	0.111591	0.0132295	0.00829984	0.00626616	0.00626817
922	0.688015	0.67	0.13404	49.6	0.0723973	0.325094	0.0121438	0.930436	0.0282364	0.0121424	0.00994281	0.00381424	0.00634602
923	0.418005	0.16	0.07196	37	0.159419	0.315415	0.0311103	0.780813	0.0534883	0.014424	0.0122054	0.000207247	0.00142656
924	0.597991	0.51	0.06226	10.9	0.173288	0.718269	0.0190639	0.720028	0.0102231	0.972835	0.00877416	0.916458	0.0111112
925	0.675987	0.83	0.15732	42.4	0.10396	0.268091	0.0298909	0.587529	0.0212993	0.530299	0.0202567	0.000430959	0.00203084
926	0.429971	0.18	0.0739	82.9	0.0792757	0.154428	0.0621951	0.690842	0.146473	0.0125344	0.00929171	0.00473324	0.00638139
927	0.249984	0.25	0.17866	81.1	0.0652222	0.108087	0.0217409	0.605744	0.0849448	0.570497	0.218589	0.00722155	0.00727304
928	0.478021	0.44	0.03704	89.2	0.104492	0.212284	0.0942114	0.713143	0.0854605	0.0154262	0.0132733	0.00804547	0.00929019
929	0.634013	0.71	0.0351	54.1	0.101332	0.635873	0.0721597	0.79734	0.0610873	0.00919502	0.00813334	0.00447982	0.00578116
930	0.561969	0.71	0.17866	64	0.0472471	0.360111	0.0539496	0.489237	0.121624	0.885894	0.180957	0.0108612	0.00697743
931	0.526009	0.66	0.14762	87.4	0.0488622	0.245007	0.140388	0.648717	0.200624	0.00911353	0.0119218	0.00340498	0.00523475
932	0.429971	0.57	0.1418	19.9	0.203627	0.424558	0.111202	0.875259	0.0788229	0.937479	0.0654433	0.840121	0.261451
933	0.303987	0.24	0.12628	48.7	0.0880203	0.194981	0.0487482	0.682947	0.0979382	0.822344	0.164347	0.0095942	0.00844185
934	0.19003	0.63	0.11076	40.6	0.0718571	0.187729	0.0111021	0.917768	0.0508175	0.987228	0.0163361	0.944395	0.071306
935	0.526009	0.11	0.03704	25.3	0.372266	0.693886	0.0934474	0.855089	0.116704	0.0139229	0.0102459	0.00231237	0.00518702
936	0.249984	0.17	0.16702	10.9	0.218386	0.601366	0.111084	0.791708	0.0505013	0.913852	0.0265386	0.531252	0.235309
937	0.441999	0.93	0.12046	62.2	0.0357382	0.14204	0.0163366	0.742882	0.0173999	0.857999	0.0521541	0.00475322	0.00581058
938	0.381983	0.88	0.0642	20.8	0.158184	0.658694	0.020581	0.796959	0.0441325	0.985789	0.121066	0.829878	0
939	0.100006	0.04	0.09524	78.4	0.0874263	0.107868	0.0556022	0.653073	0.172008	0.884832	0.0598309	0.700594	0.227808
940	0.19003	0.07	0.0739	39.7	0.119617	0.178412	0.0673297	0.670118	0.167231	0.974747	0.0279806	0.585293	0.181421
941	0.519995	0.69	0.19612	56.8	0.0535153	0.17385	0.0428582	0.820591	0.109282	0.900309	0.0412956	0.0159917	0.0112122
942	0.502015	0.1	0.1515	88.3	0.0525476	0.0722503	0.0373998	0.808747	0.17004	0.0124444	0.0100911	0.00818111	0.00704609
943	0.483973	0.5	0.03704	43.3	0.123368	0.391477	0.018738	0.895219	0.0308886	0.923246	0.0297492	0.0161382	0.0107888
944	0.526009	0.05	0.0739	65.8	0.121536	0.222589	0.0763577	0.747899	0.0987317	0.0125373	0.0101895	0.00715468	0.00639061
945	0.441999	0.88	0.19612	35.2	0.0802456	0.386462	0.309079	0.756857	0.117076	0.929314	0.078176	0.271125	0.18512
946	0.201996	0.55	0.19224	61.3	0.0582667	0.224675	0.157109	0.682401	0.11292	0.831239	0.119086	0.625429	0.245837
947	0.171988	0.54	0.10106	65.8	0.0540346	0.19194	0.0232769	0.660389	0.106994	0.916145	0.0119516	0.876514	0.214594
948	0.327981	0.54	0.00794	28.9	0.122319	0.553005	0.204119	0.790186	0.0938048	0.791626	0.149692	0.0054873	0.00728487
949	0.634013	0.78	0.103	21.7	0.1277	0.882152	0.0132764	0.669428	0.0193026	0.832485	0.0148229	0.69765	0.010126
950	0.465993	0.95	0.10688	45.1	0.116843	0.757398	0.197609	0.885187	0.109367	0.850616	0.253902	0.0135426	0.0114421
951	0.688015	0.74	0.11852	46	0.036857	0.2752	0.097847	0.6445	0.0341332	0.837683	0.0548416	0.0106513	0.0075985
952	0.238018	0.92	0.19806	35.2	0.0817987	0.232088	0.0468272	0.629624	0.066807	0.859169	0.04803	0.315682	0.128675
953	0.255999	0.4	0.18254	35.2	0.0867848	0.211249	0.0765103	0.76662	0.102429	0.708477	0.216446	0.00205725	0.00432538
954	0.19003	0.54	0.19612	46.9	0.0734286	0.183261	0.0209609	0.75767	0.0307254	0.93957	0.0236332	0.831916	0.124603
955	0.310001	0.11	0.0254	80.2	0.134049	0.316088	0.142131	0.620272	0.164131	0.827236	0.146379	0.0127367	0.0114114
956	0.448013	0.68	0.06226	94.6	0.0705487	0.190823	0.128905	0.840396	0.0787007	0.010704	0.00841051	0.0045223	0.00627173
957	0.370017	0.78	0.103	16.3	0.100799	0.438728	0.0621495	0.888996	0.0572716	0.983829	0.0192021	0.711751	0.0466699
958	0.322029	0.17	0.14568	60.4	0.0730278	0.115117	0.0834202	0.717547	0.112814	0.905203	0.110773	0.0123588	0.00931316
959	0.591977	0.4	0.11464	30.7	0.0777949	0.203472	0.06662	0.868206	0.0290022	0.729049	0.0479732	0.0104176	0.010053
960	0.130014	0.06	0.03898	19.9	0.222716	0.328636	0.115284	0.789708	0.122978	0.968959	0.0237866	0.381063	0.394668
961	0.279993	0.78	0.07196	19.9	0.122801	0.472352	0.0663607	0.825301	0.0737205	0.932922	0.0270273	0.771183	0.163904
962	0.357989	0.8	0.2	58.6	0.0472796	0.432782	0.242659	0.513919	0.146109	0.481204	0.286943	0.449416	0.229488
963	0.279993	0.85	0.08554	85.6	0.0209483	0.159096	0.0237623	0.857484	0.0227031	0.256925	0.0111032	0.00623839	0.00620144
964	0.117986	0.62	0.12046	78.4	0.0812287	0.0915911	0.0389818	0.840306	0.0832851	0.939196	0.0822156	0.510733	0.208136
965	0.604005	0.22	0.09718	90.1	0.0750682	0.165937	0.0501849	0.715691	0.129071	0.00746675	0.00740648	0.00149422	0.00367871
966	0.441999	0.66	0.03122	10.9	0.259542	0.918119	0.0449978	0.874523	0.0347407	0.988485	0.0113958	0.203218	0.0660063
967	0.130014	0.71	0.1515	72.1	0.045151	0.171813	0.0174208	0.675315	0.0101151	0.780443	0.0251699	0.842287	0.019832
968	0.117986	0.66	0.11852	18.1	0.102716	0.516279	0.00998207	0.693866	0.0306392	0.983956	0.0133117	0.12716	0.0124453
969	0.303987	0.05	0.06808	19.9	0.235539	0.474556	0.0523092	0.768256	0.039213	0.955014	0.0511964	0.00551906	0.00637143
970	0.465993	0.44	0.1612	59.5	0.0920071	0.142038	0.0553112	0.694426	0.0539058	0.727237	0.187886	0.0154237	0.0121444
971	0.496001	0.02	0.17672	65.8	0.0790307	0.0910724	0.0535297	0.736494	0.104104	0.0140991	0.0105589	0.00692677	0.00633633
972	0.675987	0.14	0.13404	12.7	0.405161	0.837166	0.173744	0.795191	0.076685	0.878025	0.124643	0.412978	0.290143
973	0.14198	0.32	0.1224	89.2	0.0510392	0.0839572	0.022152	0.542204	0.120957	0.89892	0.156286	0.697687	0.13807
974	0.658007	0.73	0.13986	69.4	0.0459699	0.259784	0.0326505	0.806785	0.12435	0.0162959	0.0139924	0.00373711	0.00530351
975	0.124	0.32	0.07778	59.5	0.0839495	0.0987188	0.0399052	0.705499	0.03232	0.976598	0.0135589	0.478608	0.131535
976	0.496001	0.94	0.04868	82.9	0.0398215	0.180023	0.130652	0.906569	0.0564089	0.0114172	0.00896118	0.00277168	0.00471173
977	0.154008	0.24	0.15538	48.7	0.0865611	0.20146	0.135327	0.599139	0.0887507	0.905062	0.0562924	0.394497	0.319505
979	0.658007	0.23	0.08942	12.7	0.209717	0.667749	0.0794188	0.808963	0.0419941	0.905552	0.0226431	0.731851	0.254384
980	0.346023	0.29	0.01182	92.8	0.182939	0.448938	0.141444	0.677893	0.174996	0.0113499	0.00965115	0.000547343	0.00228313
981	0.429971	0.79	0.1612	25.3	0.132263	0.424048	0.0646899	0.730938	0.0318139	0.947953	0.0453859	0.49565	0.144794
982	0.400025	0.04	0.07002	69.4	0.113101	0.14738	0.0520264	0.806026	0.100559	0.0137783	0.0101208	0.00279534	0.00530177
983	0.543989	0.14	0.0933	34.3	0.249554	0.401523	0.0547228	0.893893	0.124369	0.0135784	0.0102995	0.00294904	0.00494111
984	0.556017	0.98	0.0836	35.2	0.0699426	0.634027	0.00537686	0.464326	0.0172172	0.875607	0.0110717	0.394173	0.026054
985	0.357989	0.18	0.07196	65.8	0.0963436	0.227905	0.138496	0.696688	0.0988647	0.913697	0.0880611	0.0109011	0.00860422
986	0.640027	0.43	0.0933	54.1	0.0786436	0.309739	0.191983	0.729574	0.0925897	0.0122638	0.0100249	0.00838548	0.00754575
987	0.532023	0.35	0.14374	10	0.214672	0.63388	0.0201888	0.907458	0.055882	0.91003	0.0561779	0.79921	0.130006
988	0.262013	0.51	0.07196	18.1	0.173494	0.500831	0.148708	0.736056	0.03714	0.980044	0.016837	0.209598	0.291194
989	0.327981	0.61	0.0739	28.9	0.0677211	0.272262	0.0964467	0.971913	0.0170233	0.763324	0.140196	0.00138769	0.00357634
990	0.519995	0.02	0.17866	45.1	0.102262	0.194765	0.132686	0.840777	0.0752752	0.0118391	0.0105699	0.00334938	0.00520552
991	0.508029	0.12	0.18642	26.2	0.131783	0.327098	0.0163888	0.884782	0.0519283	0.821092	0.0852456	0.0087772	0.00878234
992	0.597991	0.85	0.02928	85.6	0.0828454	0.596826	0.283599	0.737779	0.155035	0.0140611	0.0108553	0.00748313	0.00702866
993	0.459979	0.67	0.04868	79.3	0.097443	0.330099	0.106979	0.777894	0.157974	0.0140639	0.00985126	0.00780715	0.00787904
994	0.24397	0	0.07778	53.2	0.106618	0.148181	0.0343197	0.659714	0.180642	0.831237	0.167117	0.00730597	0.00805507
995	0.22599	0.4	0.13986	93.7	0.0613479	0.107687	0.0582531	0.609724	0.188675	0.842647	0.285742	0.00505463	0.0065563
996	0.699981	0.15	0.1224	60.4	0.106745	0.214119	0.110471	0.77438	0.142229	0.0180535	0.0105141	0.00629198	0.00635076
997	0.24397	0.37	0.17672	63.1	0.0659614	0.113098	0.0326367	0.653094	0.093844	0.666731	0.126523	0.00690233	0.00778963
998	0.249984	0.93	0.16702	65.8	0.0626698	0.175254	0.0942693	0.604256	0.03771	0.92527	0.0939537	0.777333	0.0682484
999	0.418005	0.78	0.11076	58.6	0.0618462	0.114062	0.0290545	0.771256	0.0823737	0.922325	0.0729432	0.0108615	0.00908048
1000	0.286007	0.91	0.17672	60.4	0.0751844	0.29356	0.204486	0.60311	0.108163	0.479857	0.36118	0.000449161	0.00207122
1001	0.297973	0.38	0.006	51.4	0.204415	0.671981	0.0418739	0.808933	0.104543	0.958282	0.0644607	0.00933204	0.00933444
1002	0.604005	0.35	0.09718	59.5	0.082817	0.243032	0.0397028	0.744556	0.0722777	0.0125967	0.0122731	0.00884684	0.00693263
1003	0.519995	0.44	0.18642	36.1	0.0770442	0.19472	0.0653273	0.943292	0.0315337	0.919961	0.0331732	0.00700995	0.00652875
1004	0.448013	0.44	0.08942	19.9	0.136569	0.422168	0.0418894	0.793949	0.0483719	0.648072	0.0221805	0.00784498	0.00737759
1005	0.483973	0.18	0.05062	18.1	0.365967	0.97976	0.0188224	0.622031	0.124134	0.799892	0.0924714	0.0107257	0.00802202
1006	0.303987	0.81	0.01376	41.5	0.166972	0.665324	0.140401	0.816817	0.0259598	0.951456	0.0484931	0.00696699	0.00787449
